# Supplementary material for: Dissociable roles of distinct thalamic circuits in learning reaches to spatial targets
Source: Nat Commun. 2025 Mar 26;16:2962. doi: 10.1038/s41467-025-58143-4 (PMC11947113; doi:10.1038/s41467-025-58143-4)
Supplement: Supplementary file 4 — Source data [file 41467_2025_58143_MOESM4_ESM.xlsx]

## Sheet: Fig 1
Figure 1f
Hit ratio
	Target 1										Target 2
	T473	T512	T513	T54	T55	C6167	T410	T510	T511 -T1	T56 - T1	T473	T512	T513	T54	T55	C6167	T410	T510	T511 -T1	T56 - T1
E	0.09	0.59		0.1	0.01	0.21	0.3	0.35	0.22	0.18	0.2	0.08	0	0.08	0.1	0.17	0.01	0.22		0.01
EM	0.46			0.4	0.15	0.29	0.18	0.46	0.36	0.23	0.17	0.12	0.03	0.71	0.25	0.28	0.13	0.43
M	0.2	0.53		0.4	0.25	0.5	0.4	0.56	0.37	0.5	0.28	0.76	0.34	0.82	0.56	0.38	0.37	0.61
ML	0.56			0.4	0.36	0.42	0.4	0.71	0.48	0.25	0.73	0.87	0.29	0.83	0.62	0.46	0.28	0.93
L	0.61	0.64	0.74	0.69	0.83	0.36	0.73	0.69	0.67	0.74	0.72	0.93	0.77	0.75	0.66	0.78	0.75	0.77
mixed-effects model
Mixed-effects model (REML)	Matching: Both factors
Assume sphericity?	No
Alpha	0.05
Fixed effects (type III)	P value	P value summary	Statistically significant (P < 0.05)?	F (DFn, DFd)	Geisser-Greenhouse's epsilon			Šídák's multiple comparisons test	Mean Diff.	95.00% CI of diff.	Below threshold?	Summary	Adjusted P Value
Row Factor	<0.0001	****	Yes	F (2.752, 24.77) = 39.51	0.6881
Column Factor	0.3521	ns	No	F (1.000, 9.000) = 0.9630	1			Target 1
Row Factor x Column Factor	0.0365	*	Yes	F (2.722, 14.29) = 3.827	0.6804			E vs. EM	-0.1338	-0.3104 to 0.04289	No	ns	0.151
								E vs. M	-0.1844	-0.3149 to -0.05396	Yes	**	0.0078
								E vs. ML	-0.265	-0.4237 to -0.1063	Yes	**	0.0034
								E vs. L	-0.4344	-0.6823 to -0.1866	Yes	**	0.002
								Target 2
								E vs. EM	-0.1575	-0.3985 to 0.08354	No	ns	0.2409
								E vs. M	-0.4075	-0.6667 to -0.1483	Yes	**	0.0049
								E vs. ML	-0.5188	-0.7738 to -0.2637	Yes	**	0.0011
								E vs. L	-0.6588	-0.7983 to -0.5192	Yes	****	<0.0001
Figure 1g
occupancy
	Target 1											Target 2
	T473	T512	T513	T54	T55	C6167	T410	T510	T511 -T1	T56 - T1		T473	T512	T513	T54	T55	C6167	T410	T510	T511 -T1	T56 - T1
E	431	303		675	471	351	442	449	467	419		361	592	372	602	582	465	361	432		317
EM	459			526	467	379	383	475	461	500		411	525	451	219	521	300	392	444
M	421	322		520	569	368	278	356	461	385		403	209	479	347	373	267	342	363
ML	293			543	488	346	383	281	402	285		185	230	464	329	373	292	361	176
L	254	316	325	429	223	390	263	299	333	166		191	174	336	324	365	170	182	285
Mixed-effects model (REML)	Matching: Both factors							Šídák's multiple comparisons test	Mean Diff.	95.00% CI of diff.	Below threshold?	Summary	Adjusted P Value
Assume sphericity?	No
Alpha	0.05							Target 1
								E vs. Row 2	6.875	-75.16 to 88.91	No	ns	0.998
Fixed effects (type III)	P value	P value summary	Statistically significant (P < 0.05)?	F (DFn, DFd)	Geisser-Greenhouse's epsilon			E vs. Row 3	36.44	-55.09 to 128.0	No	ns	0.6652
Row Factor	<0.0001	****	Yes	F (2.596, 23.37) = 13.28	0.6491			E vs. Row 4	85.5	5.874 to 165.1	Yes	*	0.0361
Column Factor	0.0393	*	Yes	F (1.000, 9.000) = 5.803	1			E vs. L	148.3	33.25 to 263.4	Yes	*	0.0134
Row Factor x Column Factor	0.4402	ns	No	F (1.974, 10.36) = 0.8857	0.4935
								Target 2
								E vs. Row 2	63	-114.7 to 240.7	No	ns	0.7273
								E vs. Row 3	123	-71.43 to 317.4	No	ns	0.2639
								E vs. Row 4	169.6	-4.535 to 343.8	No	ns	0.0562
								E vs. L	217.5	83.23 to 351.8	Yes	**	0.0041
Figure 1h
variability of mean trajectory
	Target 1											Target 2
	T473	T512	T513	T54	T55	C6167	T410	T510	T511 -T1	T56 - T1		T473	T512	T513	T54	T55	C6167	T410			T510	T511 -T1	T56 - T1
E	4.39	4.34		5.56	4.77	6.06	6.87	4.88	6.76	5.38		5.18	5.46	5.42	6.96	5.59	6.78	4.62			5.05		4.48
	6.04			4.93	5.51	5.42	5.58	4.65	6.48	5.15		5.55	5.16	4.79	3.33	6.17	4.37	4.67			5.41
	5.25	3.6		4.87	6.46	5.23	4.07	4.73	6.14	3.68		4.95	2.89	6.85	3.15	4.05	3	4.2			4.15
	5.47			4.97	4.6	4.93	4.94	4.26	4.78	3.88		2.25	2.66	4.99	2.9	4	3.1	4.52			2.48
L	3.43	3.92	3.9	3.84	2.48	5.1	3.81	4.35	4.52	2.63		2.22	1.6	4.26	3.66	4.23	3.16	2.79			3.39
Mixed-effects model (REML)	Matching: Both factors							Šídák's multiple comparisons test	Mean Diff.	95.00% CI of diff.	Below threshold?	Summary	Adjusted P Value
Assume sphericity?	No
Alpha	0.05							Target 1
								E vs. Row 2	0.1138	-0.9571 to 1.185	No	ns	0.995
Fixed effects (type III)	P value	P value summary	Statistically significant (P < 0.05)?	F (DFn, DFd)	Geisser-Greenhouse's epsilon			E vs. Row 3	0.5533	-0.8390 to 1.946	No	ns	0.6666
Row Factor	<0.0001	****	Yes	F (2.190, 19.71) = 17.99	0.5474			E vs. Row 4	0.855	-0.3402 to 2.050	No	ns	0.1827
Column Factor	0.0062	**	Yes	F (1.000, 9.000) = 12.63	1			E vs. L	1.659	0.6160 to 2.702	Yes	**	0.0038
Row Factor x Column Factor	0.2294	ns	No	F (2.447, 12.85) = 1.649	0.6118
								Target 2
								E vs. Row 2	0.7012	-1.082 to 2.485	No	ns	0.6536
								E vs. Row 3	1.478	-0.6695 to 3.625	No	ns	0.2064
								E vs. Row 4	2.27	0.5767 to 3.963	Yes	*	0.0118
								E vs. L	2.469	1.198 to 3.740	Yes	**	0.0014
Figure 1i
initial vector variability	Target 1								Target 2
	T473	T512	T513	T54	T55	C6167	T410		T510	T511 -T1	T56 - T1	T473	T512	T513	T54	T55	C6167	T410			T510	T511 -T1	T56 - T1
E	0.93	0.48		1.16	0	0.48	0.46		0.71	0.62	0.42	0.51	1.06		1.23	0.35	0.83	0.8			0.71		0.17
	0.75			0.61	0.92	0.48	0.64		0.57	0.73	0.37	0.67	0.9	1.03	0.34	0.49	0.21	0.59			0.59
	0.89	0.44		0.42	0.6	0.52	0.37		0.58	0.73	0.2	0.39	0.49	0.39	0.42	0.37	0.41	0.38			0.49
	0.63			0.64	0.38	0.47	0.38		0.64	0.54	0.21	0.17	0.54	0.43	0.34	0.32	0.54	0.46			0.23
L	0.46	0.57	0.34	0.55	0.24	0.58	0.41		0.62	0.49	0.04	0.2	0.18	0.38	0.37	0.27	0.35	0.27			0.36
Mixed-effects model (REML)	Matching: Both factors							Šídák's multiple comparisons test	Predicted (LS) mean diff.	95.00% CI of diff.	Below threshold?	Summary	Adjusted P Value
Assume sphericity?	Yes
Alpha	0.05							Target 1
								E vs. Row 2	-0.07951	-0.3092 to 0.1501	No	ns	0.8491
Fixed effects (type III)	P value	P value summary	Statistically significant (P < 0.05)?	F (DFn, DFd)				E vs. Row 3	0.06084	-0.1618 to 0.2835	No	ns	0.9296
Row Factor	0.0004	***	Yes	F (4, 36) = 6.611				E vs. Row 4	0.09138	-0.1383 to 0.3210	No	ns	0.7736
Column Factor	0.1354	ns	No	F (1, 9) = 2.691				E vs. L	0.1575	-0.06158 to 0.3766	No	ns	0.2506
Row Factor x Column Factor	0.0495	*	Yes	F (4, 20) = 2.875
								Target 2
								E vs. Row 2	0.1503	-0.08705 to 0.3876	No	ns	0.3692
								E vs. Row 3	0.3302	0.09296 to 0.5675	Yes	**	0.0029
								E vs. Row 4	0.3744	0.1371 to 0.6117	Yes	***	0.0006
								E vs. L	0.4597	0.2225 to 0.6968	Yes	****	<0.0001
Figure 1j
peak speed	Target 1									Target 2
	T473	T512	T513	T54	T55	C6167	T410			T510	T511 -T1	T56 - T1	T473	T512	T513	T54	T55	C6167	T410			T510	T511 -T1	T56 - T1
E	75.6	91.6		121.7	109.2	81.3	116.8			107.6	111.6	79.6	96.9	113.8	112.8	100.5	93.5	98.2	86.4			98.6		68.3
	115.8			115.3	113	89.6	90.2			136.6	107.5	92.1	83	87.8	133.1	98.9	84.9	111.4	75.8			103.6
	107.8	80.2		84.9	97.9	102.5	71.6			110.7	94.8	83.8	82.6	62.1	102.1	104.5	76	109.1	70.7			130.8
	95.5			127.2	113.1	93.1	80.9			94.9	85.6	49.8	72.9	84.9	73.7	88.3	92.5	77.8	56.7			84.9
L	95.3	107.1	107.9	128.7	94.6	86.8	73.7			98.1	113.6	55	61	82.4	84.6	88.7	92.3	91.2	67.9			128.3
Mixed-effects model (REML)	Matching: Both factors							Target 1
Assume sphericity?	Yes							E vs. Row 2	-7.969	-25.42 to 9.481	No	ns	0.6752
Alpha	0.05							E vs. Row 3	6.773	-10.09 to 23.63	No	ns	0.7679
								E vs. Row 4	7.16	-10.29 to 24.61	No	ns	0.754
Fixed effects (type III)	P value	P value summary	Statistically significant (P < 0.05)?	F (DFn, DFd)				E vs. L	4.483	-12.03 to 21.00	No	ns	0.9313
Row Factor	0.0125	*	Yes	F (4, 36) = 3.714
Column Factor	0.0211	*	Yes	F (1, 9) = 7.777				Target 2
Row Factor x Column Factor	0.5514	ns	No	F (4, 21) = 0.7789				E vs. Row 2	1.879	-15.60 to 19.35	No	ns	0.9978
								E vs. Row 3	6.911	-10.56 to 24.39	No	ns	0.7778
								E vs. Row 4	20.4	2.925 to 37.88	Yes	*	0.0158
								E vs. L	12.17	-5.303 to 29.65	No	ns	0.279
Figure 1k
overshoot	Target 1								Target 2
	T473	T512	T513	T54	T55	C6167	T410		T510	T511 -T1	T56 - T1	T473	T512	T513	T54	T55	C6167	T410			T510	T511 -T1	T56 - T1
E	10.1	16.68		34.32	36.47	18.17	13.26		16.1	13.66	11.87	10.38	28.46		20.84	20.85	20.91	7.24			18.48		17.64
	6.63			21.69	23.45	16.13	9.48		15.14	23.99	23.32	7.93	20.28	12.88	12.32	21.66	12.83	10.45			15.18
	13.33	21.48		16.61	15.31	13.47	9.39		16.12	20.57	10.77	7.05	13.75	17.48	15.87	13.29	12.71	6.94			16.05
	4.5			28.71	19.34	13.92	7.02		14.13	15.8	18.61	8.07	13.48	12.69	14.08	11.45	12.08	5.98			9.24
L	4.26	20.84	8.98	17.12	11.47	19.73	5.04		13.98	12.83	8.14	6.02	11.15	9.12	12.28	13.82	7.55	3.1			14.04
Mixed-effects model (REML)	Matching: Both factors							Šídák's multiple comparisons test	Mean Diff.	95.00% CI of diff.	Below threshold?	Summary	Adjusted P Value
Assume sphericity?	No
Alpha	0.05							Target 1
								E vs. Row 2	1.765	-8.862 to 12.39	No	ns	0.974
Fixed effects (type III)	P value	P value summary	Statistically significant (P < 0.05)?	F (DFn, DFd)				E vs. Row 3	3.731	-6.613 to 14.08	No	ns	0.7352
Row Factor	0.0009	***	Yes	F (2.736, 24.62) = 8.043				E vs. Row 4	3.99	-4.191 to 12.17	No	ns	0.4763
Column Factor	0.0159	*	Yes	F (1.000, 9.000) = 8.776				E vs. L	6.358	-3.581 to 16.30	No	ns	0.2691
Row Factor x Column Factor	0.5968	ns	No	F (2.126, 10.63) = 0.5609
								Target 2
								E vs. Row 2	3.787	-2.433 to 10.01	No	ns	0.2735
								E vs. Row 3	5.929	-0.3916 to 12.25	No	ns	0.065
								E vs. Row 4	7.54	1.355 to 13.73	Yes	*	0.0208
								E vs. L	8.457	1.701 to 15.21	Yes	*	0.0184

## Sheet: Fig 2
Fig 2f
proportion of significantly modulated cells
top (Pf)
	pre-movement	during movement	after hit
C6167	0.15315	0.43243	0.153153
T510	0.17391	0.91304	0.0869565
T511	0.33333	0.83333	0.0833333
T56	0.5	0.86	0.12
T410	0.11765	0.70588	0.117647
Repeated measures ANOVA summary
Assume sphericity?	No
F	30.83
P value	0.0003
P value summary	***
Statistically significant (P < 0.05)?	Yes
Geisser-Greenhouse's epsilon	0.9067
R squared	0.8852
ANOVA table	SS	DF	MS	F (DFn, DFd)	P value		Šídák's multiple comparisons test	Mean Diff.	95.00% CI of diff.	Below threshold?	Summary	Adjusted P Value
Treatment (between columns)	1.116	2	0.5578	F (1.813, 7.254) = 30.83	P=0.0003		pre-movement vs. during movement	-0.4933	-0.7773 to -0.2094	Yes	**	0.0075	A-B
Individual (between rows)	0.1089	4	0.02722	F (4, 8) = 1.505	P=0.2881		during movement vs. after hit	0.6367	0.2979 to 0.9756	Yes	**	0.0056	B-C
Residual (random)	0.1447	8	0.01809
Total	1.369	14
Fig 2f
proportion of significantly modulated cells
bottom (Pf)
	pre-movement	during movement	after hit
T512	0.0967742	0.516129	0.0967742
T513	0.2	0.733333	0.025641
T54	0.21519	0.632911	0.240506
T55	0.484848	0.787879	0
T473	0.130435	0.304348	0.152174
Repeated measures ANOVA summary
Assume sphericity?	No
F	14.83
P value	0.0069
P value summary	**
Statistically significant (P < 0.05)?	Yes
Geisser-Greenhouse's epsilon	0.7178
R squared	0.7875
							Šídák's multiple comparisons test	Mean Diff.	95.00% CI of diff.	Below threshold?	Summary	Adjusted P Value
ANOVA table	SS	DF	MS	F (DFn, DFd)	P value		pre-movement vs. during movement	-0.3695	-0.5817 to -0.1572	Yes	**	0.0075	A-B
Treatment (between columns)	0.6558	2	0.3279	F (1.436, 5.742) = 14.83	P=0.0069		during movement vs. after hit	0.4919	0.09136 to 0.8924	Yes	*	0.0256	B-C
Individual (between rows)	0.1032	4	0.02579	F (4, 8) = 1.166	P=0.3938
Residual (random)	0.1769	8	0.02211
Total	0.9358	14
Fig 2g
trial-average activity of cells at movement onset, block 1
top (Pf)				Kruskal-Wallis test			Dunn's multiple comparisons test	Mean rank diff.	Significant?	Summary	Adjusted P Value		Bottom (VAL)
E1	EM1	L1		P value	<0.0001		E1 vs. EM1	56.77	Yes	**	0.0021		E1	EM1	L1		Kruskal-Wallis test		Dunn's multiple comparisons test	Mean rank diff.	Significant?	Summary	Adjusted P Value
0.309898	0.375058	0.290983		Exact or approximate P value?	Approximate		E1 vs. L1	72.86	Yes	****	<0.0001		0.250334	0.169418	0.015913		P value	<0.0001	E1 vs. EM1	-10.64	No	ns	>0.9999	A-B
0.293761	0.434613	0.30207		P value summary	****								0.185203	0.238953	0.0936023		Exact or approximate P value?	Approximate	EM1 vs. L1	72.7	Yes	****	<0.0001	B-C
0.27027	0.189756	0.202418		Do the medians vary signif. (P < 0.05)?	Yes								0.132509	0.350784	0.184132		P value summary	****	E1 vs. L1	62.05	Yes	***	0.0002	A-C
0.160723	0.128085	0.405797		Number of groups	3								0.290343	0.173558	0.151404		Do the medians vary signif. (P < 0.05)?	Yes
0.310745	0.807356	0.271106		Kruskal-Wallis statistic	19.14								0.055024	0.351628	0.2842		Number of groups	3
0.287758	0.12642	0.259029											0.366631	0.356285	0.439266		Kruskal-Wallis statistic	23.53
0.365799	0.0883674	0.352265											0.296718	0.315832	0.239791
0.522428	0.318418	0.31173											0.263779	0.214068	0.299261
0.486037	0.967392	0.594025											0.586815	0.292332	0.0083343
0.0964431	0.604679	0.297537											0.268915	0.23713	0.266941
0.220453	0.296163	0.250106											0.213719	0.291615	0.108001
0.745923	0.863402	0.287724											0.236933	0.351239	0.507948
0.271844	0.261671	0.537268											0.247299	0.33729	0.0420387
0.288766	0.319071	0.280914											0.337426	0.578934	0.196849
0.10118	0.34738	0.327758											0.38921	0.360386	0.169351
0.174801	0.466441	0.207704											0.0875977	0.521154	-0.0378749
0.57872	0.677605	0.684136											0.271118	0.502278	0.220689
0.4591	0.888091	0.379163											0.249691	0.298324	0.0924426
0.16854	0.276369	0.09174											0.397704	0.332864	-0.19515
0.301561	0.312321	0.194724											0.182432	0.639357	-0.18588
0.396139	0.298155	0.804058											0.154938	0.520625	-0.244914
0.145581	0.183236	0.403841											0.160706	1.00319	0.514551
0.357632	0.0658205	0.345795											0.0794027	0.123164	0.39171
0.781379	0.112159	0.369789											0.259483	0.199723	0.678737
0.693976	0.249192	0.298562											0.252188	0.392992	0.591845
0.302193	0.17267	0.177638											0.247851	0.793627	0.70717
0.481045	0.21438	0.423231											0.0975506	0.808057	0.197807
0.438782	-0.0172776	0.456047											0.471916	0.595102	0.334875
0.430977	0.297273	0.655332											0.407165	0.962488	0.313444
0.521263	0.440769	0.771278											0.533481	0.30739	0.496082
0.171625	0.050296	0.369792											0.378603	0.84655	0.152558
0.181344	0.337044	0.273417											0.157228	0.671873	0.398307
0.397806	0.048201	0.5638											0.445291	0.750547	0.399481
0.339521	0.128769	0.426307											0.302171	0.308478	0.48858
0.178605	0.111283	0.491835											0.264814	0.66383	0.365036
0.597164	0.318792	0.50445											0.21387	0.539633	0.262549
0.30912	-0.0835719	0.601466											0.620922	0.412864	0.709502
0.205233	0.157615	0.204188											0.215441	0.430771	0.172905
0.352197	0.426189	0.328029											0.415797	0.804094	0.451112
0.268354	0.0217982	0.180621											0.222305	0.346974	0.0106736
0.414077	0.149582	0.351627											0.40839	0.528031	0.130531
0.350517	0.375513	0.501832											0.215903	0.753507	-0.0984465
0.144188	0.647104	0.696597											0.663584	0.462354	-0.425102
0.234763	0.0543336	0.15939											0.119727	0.112118	-0.0317137
0.271703	0.473742	0.200609											0.345269	0.578333	0.247305
0.444406	0.330418	0.470714											0.0526042	0.424598	-0.184169
0.458876	0.432395	0.273186											0.157856	0.34023	-0.377898
0.250213	0.766557	0.256809											0.19785	0.390549	-0.140576
0.297937	0.482069	0.155086											0.220115	0.475917	-0.255189
0.0715052	0.582935	0.499759											0.171075	0.247642	-0.387167
0.166496	0.431754	0.371552											0.402851	0.610952	-0.324441
0.23975	0.079321	0.0305183											0.242085	0.348172	-0.65148
0.20741	0.226695	0.230929											0.771341	0.654866	-0.217457
0.344851	0.119048	0.50032											0.77889	0.428011	-0.410823
0.228011	0.525194	0.329427											1.01791	0.933856	-0.244608
0.12608	0.337265	0.239354											0.70076	0.488261	-0.290701
0.243166	0.103547	0.524089											0.797559	0.630812	-0.342629
0.294883	-0.01726	0.734126											0.587829	0.467432	-0.455384
0.219636	-0.00486468	0.816856											0.712818	0.589858	0.0705672
0.381381	0.574254	0.514927											0.837667	0.299184	0.108716
0.159351	0.290376	0.301465											0.402221	0.255828	0.053199
0.0485751	-0.0805177	0.414703											0.581977	0.479397	0.0997491
0.239568	0.123086	0.793372											1.03701	0.212413	0.0414895
0.478306	0.193239	0.200593											0.311697	0.389441	0.193485
-0.0772893	0.343927	0.356555											0.650579	0.507602	-0.126895
0.296355	-0.0895745	0.206143											0.447445	0.32602	-0.350464
0.200664	-0.0443114	0.250066											0.312712	0.257617	0.212275
0.174148	0.115887	0.556281											1.05859	0.160315	-0.650402
0.318274	0.0230107	0.697038											0.675259	0.0957866	-0.153043
0.0313783	-0.0285985	0.0311237											0.975039	0.809952	-0.187381
0.263961	-0.083487	-0.0284986											0.534501	0.35694	-0.12853
0.31816	0.0558777	0.664609											0.530873	0.271733	0.363107
0.123878	0.36281	0.745603											0.512299	0.146563	0.263733
0.613409	0.0256	0.865363											0.457172	0.284622	0.713718
0.414498	0.751229	0.353901											0.0933296	0.357371	0.269627
0.369744	0.278353	0.299781											0.237564	0.399107	0.342853
0.0299068	0.447963	0.159372											0.402951	-0.116856	0.0411766
0.504694	-0.0794604	0.228971											0.0979231	-0.245085	0.0587562
0.498357	0.0730932	0.283601											0.580689	-0.275528	0.0111756
0.562429	-0.0355205	-0.145776											0.410679	-0.40582	0.129248
0.217068	0.137533	-0.240201											0.0513452	-0.518198	0.0607516
0.542827	0.188414	0.124009											0.175281	-0.431828	-0.0200965
0.0479784	0.392892	-0.151057											0.118684	-0.375077	-0.22572
0.224883	0.0972782	0.0693063											0.422758	-0.300776	0.0101316
0.227979	0.290596	0.0492526											0.367869	-0.184738	0.122809
0.481177	-0.100642	-0.346467											0.132483	-0.21541	0.0658648
0.339203	0.443864	0.100843											-0.18609	-0.309624	0.0848537
0.362499	0.647534	0.143255											-0.261598	-0.409947	-0.310468
0.21711	0.431416	0.104464											-0.300702	-0.294529	-0.189784
1.28472	0.495854	0.154174											-0.281496	-0.323805	0.084125
0.969711	0.909996	0.0667367											-0.288576	-0.395405	-0.137031
0.598885	0.316537	0.00507079											-0.195464	-0.238893	0.454475
0.512252	0.109459	0.210344											0.0650121	-0.275421	-0.0116368
0.884848	0.308044	0.154733											-0.11756	-0.334172	-0.0263737
1.056	0.516201	0.00768932											-0.264515	-0.440014	0.261692
0.982122	0.32447	0.0215314											-0.0971811	-0.4388	0.0168596
0.629137	0.577593	0.0136178											-0.0167921	0.0608403	0.0854476
0.633848	0.262081	0.198523											-0.194043	0.104425	0.0592957
1.17212	0.343153	0.0403024											-0.324344	0.0739413	0.104798
0.745106	0.626673	-0.261494											0.0977274	0.129996	-0.0428187
0.622924	0.503866	-0.0200963											0.107603	0.269967	-0.0757111
0.526226	0.599677	-0.079263											0.228161	0.1753	-0.0991156
0.845289	0.593617	0.0577216											0.170861	0.323322	0.282914
0.913295	0.172218	0.129682											0.320314	0.0255566	0.0897268
0.736165	0.377663	0.107812											0.186241	0.142174	0.0312256
0.605502	0.285444	0.154389											0.134372	0.321313	0.0621603
0.490654	0.330504	0.0837063											0.0753368	0.295909	0.0930344
0.918529	0.528001	0.14949											0.0113874	0.00208881	-0.0695061
0.590275	0.857887	0.154393											0.146623	-0.059817	-0.015057
0.347497	0.505828	-0.00638789											0.118915	0.0199918	-0.0378518
0.624347	0.324738	-0.0665687											0.0197978	0.0938958	0.138643
0.952837	0.197778	0.179255											0.0318534	0.132006	-0.24067
0.530245	0.0202	0.06641											-0.0387655	0.188034	0.0542499
0.332629	0.0439688	-0.0462075											0.0247728	0.203792	0.165547
0.754724	-0.0480358	0.311642											0.188603	0.175867	0.177909
0.75687	0.206112	0.230841											0.146705	0.168117	-0.0248174
0.525619	-0.0747563	0.436833											0.120473	0.0490232	0.223227
-0.00795241	0.0545085	-0.108178											-0.0231045	-0.0430585	-0.0674741
0.543576	-0.00811083	-0.0376109											0.000835772	-0.0592028	0.191999
0.341374	-0.0225089	0.071605											0.0472462	0.123887	-0.307687
0.559359	0.00466742	0.0757798											0.254586	0.0395029	-0.227436
0.398454	0.2251	0.251633											0.121922	-0.0505657	-0.0333347
0.266506	0.187169	0.163323											0.0439566	0.0527801	-0.362884
0.31343	0.239485	0.225961											0.189311	0.394918	-0.342096
0.348201	0.144912	0.119078											0.169877	0.453808	-0.109104
1.06739	0.204903	0.288412											0.138769	0.163559	-0.0814952
0.357606	0.0452722	0.189429											-0.0197296	-0.10039	-0.0680682
0.716434	0.120029	-0.0473643											0.24922	0.151966	-0.0705554
0.525686	0.0784701	0.466852											-0.0017309	0.189026	-0.0320578
0.719249	0.296268	0.100693											0.101744	0.182066	-0.0876685
0.349854	0.141893	-0.06444											-0.037738	0.409205	-0.12416
0.136654	0.116707	0.222551											0.0361938	0.0367005	-0.239678
0.838365	0.258789	0.22951											-0.0679447	-0.0413666	0.112812
0.625267	0.200291	0.268577											0.0345265	-0.38511
0.45428	0.0733648	0.0592194											0.109354	-0.130792
0.397684	0.0943297	0.148455											0.0381348	-0.306209
0.240349	0.294191	0.108669											0.111826	-0.189055
0.390986	0.0864528	0.244272											0.0850167	-0.223621
0.247396	0.0111549	0.0378096											0.100939	0.0342417
0.680816	0.0204604	0.101107											-0.0217302	-0.0757476
0.657704	0.0380192	0.0825379											-0.00891541	-0.0894833
0.436535	0.00143906	0.0847804											0.0230625	0.00289332
-0.0404809	0.0541621	-0.0112225											0.00928469	-0.285704
0.772484	0.208212	0.0771475											-0.0866894	-0.151757
0.366719	0.0395861	0.0752865											0.0815239	-0.106089
-0.0259635	0.108195	-0.0121134											0.178219	-0.310628
-0.108679	0.169768	-0.0748467											0.0914061	0.14379
-0.0457457	0.351093	0.167215											0.440719	-0.164256
-0.118596	0.0656915	0.213225											0.398042
0.0647997	0.0915547	-0.102754											0.60831
0.156443	0.500743	-0.272072											0.101559
0.152114	0.25007	-0.0938641											0.617051
0.142053	0.144091	-0.0856192											-0.358618
0.0854046	0.32243	0.146848											0.446694
0.144696	0.338879	-0.102097											0.0478764
0.208618	0.384933	-0.207814											0.269167
0.108802	0.266271	-0.101363											0.0457193
0.144482	0.137002	-0.0563813											0.461539
0.0231099	-0.0771559	0.0656011											0.206013
-0.0197574	-0.127305	0.0718388											0.287966
0.0728774	-0.016765	0.218845											0.193282
0.112316	0.169438	0.06064											-0.0012277
-0.0955555	-0.0109353	0.215081											0.0310444
0.0937831	0.0900943	-0.145535											0.0888648
0.162957	0.122452	0.276116											-0.0673837
0.116621	0.135767	-0.00422109											0.0291528
-0.020551	0.15133	-0.312861											-0.202808
0.172741	0.19391	0.0200197											0.0216194
0.0213794	0.34676	-0.0965814											0.0187606
0.116053	0.0574827	0.133718											-0.197448
0.155565	0.298963	0.321997											0.019003
0.020323	0.222865	-0.137438											-0.21445
0.181929	-0.0827243	0.146606											-0.109715
0.0954778	0.231187	-0.127903											-0.091621
-0.185792	0.0907094	0.79873											0.0376968
-0.00479198	0.192667	0.271675											0.113398
0.206454	0.00943535	0.229726											-0.109684
0.312237	0.243163	0.093851											-0.277131
0.193965	0.0827163	0.328156											-0.16291
0.12578	0.17895	0.25227											-0.138192
0.236428	0.170001	0.257645											0.0125902
-0.0745025	0.161165	-0.130648											0.019771
0.0886747	0.15694	-0.0483967											0.0120401
0.00519695	0.186463	0.218721											-0.133679
0.160959	-0.0156952	0.481869											-0.0482808
0.128904	-0.077711	-0.0133734											-0.13904
0.136763	0.237695	0.0483422											-0.0303559
0.0200438	0.204231	0.0601058											-0.016107
-0.0173392	0.155724	-0.244425											0.123885
0.0293477	-0.0363713	-0.173165
0.0177313	0.164202	-0.29408
-0.000423017	-0.0579571	0.359612
0.276377	0.213223	-0.257191
0.321153	-0.136975	-0.0360422
0.0274898	0.00933717
0.209645	0.0260732
-0.000709327	0.203897
0.0555244	-0.0681526
0.194234	0.606327
0.70741	0.495064
-0.127214	0.15445
0.0523145	0.0375666
-0.0907235	-0.054816
-0.194987	0.394566
0.206837	0.131325
-0.0114353	0.204008
0.209971	0.114759
0.091851	0.316442
0.114184	0.324058
0.209985
0.206807
-0.0983604
0.0105085
													bottom (VAL)
E2	EM2	L2		Kruskal-Wallis test			Dunn's multiple comparisons test	Mean rank diff.	Significant?	Summary	Adjusted P Value		E2	EM2	L2		Kruskal-Wallis test
0.234012	0.16029	0.193742		P value	<0.0001		E2 vs. EM2	62.76	Yes	****	<0.0001		-0.0697224	0.115312	0.213338		P value	0.355
0.579107	0.140185	0.842885		Exact or approximate P value?	Approximate		E2 vs. L2	91.15	Yes	****	<0.0001		-0.00555365	0.197658	0.206951		Exact or approximate P value?	Approximate
0.599997	0.120815	0.526038		P value summary	****								0.0472812	0.224836	-0.11299		P value summary	ns
0.376389	0.516436	0.149196		Do the medians vary signif. (P < 0.05)?	Yes								0.16449	0.150382	0.0617737		Do the medians vary signif. (P < 0.05)?	No
0.0934795	0.335243	0.210749		Number of groups	3								0.355921	0.231635	0.0271762		Number of groups	3
0.232544	0.0235375	0.201222		Kruskal-Wallis statistic	44.66								0.290602	0.217512	0.186321		Kruskal-Wallis statistic	2.071
0.346742	0.227248	0.355796											0.287987	0.375208	0.153746
0.426241	0.052086	0.545272											0.338397	-0.00892687	0.178063
0.376898	0.152484	0.139503											0.335933	0.335332	0.307527
0.941671	0.347992	0.397034											0.0541953	0.0635355	0.0115
0.64871	0.169962	0.353136											0.0606916	0.261359	-0.0186484
0.31947	0.0839545	0.0862416											0.13118	0.138054	0.251578
0.38492	0.74665	0.460808											0.0597999	0.0381579	0.595144
0.774741	0.372744	0.166631											0.0108568	0.249181	0.376019
0.399626	0.163317	0.233495											0.195658	0.0538947	0.118951
0.426767	0.292173	0.296576											-0.0705595	0.152495	0.754658
0.296212	0.335617	0.516094											0.0628593	0.0528387	0.187588
0.330733	0.226884	0.693965											0.234795	-0.0202035	0.400439
0.304669	0.19649	0.119644											-0.021359	0.167103	0.194847
0.273224	0.367431	0.0956041											0.5271	0.403998	0.0469876
0.478105	0.178639	0.376649											0.525494	0.389616	0.318836
0.556128	0.0472733	0.134897											0.180897	0.37314	0.29443
1.05084	0.272646	0.262643											0.200449	0.309085	0.269425
0.315632	0.0545806	0.188404											0.155691	0.471963	0.227536
0.310215	0.299342	0.0916123											0.578899	0.137626	0.0171693
0.523697	0.433123	0.151764											0.474202	0.383938	0.0852675
0.218798	0.0657395	0.126194											0.548606	0.271709	0.337442
0.266153	0.210873	0.0380151											0.225683	0.3061	-0.181566
0.337759	0.39706	0.401713											0.630683	0.295215	-0.214457
0.408965	0.293984	-0.0297587											0.496247	0.31715	-0.26559
0.407569	0.402669	0.349152											0.216342	0.32095	-0.245267
0.537925	0.427563	0.171154											0.38404	0.349665	-0.178135
0.24105	0.582592	0.151803											0.298549	0.158616	-0.0317327
0.174932	0.515871	0.456749											0.329513	0.369407	-0.316853
0.512981	0.273875	0.142726											0.43201	0.6756	-0.374083
0.397561	0.428123	0.00359354											0.259375	0.277472	-0.185141
0.752789	0.442604	0.233293											0.234366	-0.149308	-0.172706
0.356289	0.372538	0.0350002											0.463312	-0.0832079	-0.189619
0.433026	0.215078	0.235575											0.4561	-0.2063	-0.131594
0.234379	0.416809	-0.0054336											0.420874	-0.0208307	-0.208875
0.566804	0.516552	0.06813											0.626469	-0.283231	-0.272315
0.536721	0.598702	0.0466701											0.747258	-0.227438	-0.242901
0.362486	0.274267	0.256508											0.888447	-0.0821006	-0.382476
0.327641	0.247371	0.266999											0.373919	-0.135254	-0.173083
0.367122	0.522755	0.0272056											0.524365	-0.172642	-0.12984
0.253955	0.669554	0.227561											0.266198	-0.277305	0.0369737
0.384126	0.803204	0.182703											0.498896	-0.470276	0.0375716
0.28311	0.601792	0.127163											0.501079	-0.375285	0.0819247
0.476877	0.194528	-0.236465											0.621595	-0.37585	0.0874237
0.422007	0.649529	0.0420063											0.289432	-0.407082	0.067619
0.528567	0.597489	-0.16685											0.297782	-0.350824	0.227414
0.669859	0.0379286	0.21422											0.29371	-0.544038	0.0448497
0.273227	0.14157	-0.0731668											0.218977	-0.426118	0.0805244
0.281754	0.209499	0.0942223											0.372323	-0.334841	0.032856
0.368781	0.251574	0.208507											0.159888	-0.442433	-0.0469858
0.109082	0.239628	0.229914											0.283364	-0.403086	0.132709
0.63864	0.617196	0.2546											0.27091	-0.353467	0.069706
0.280863	0.357521	-0.142102											0.452154	-0.345886	0.0596405
0.257662	0.502869	0.0893115											0.548596	-0.286649	0.0567613
0.999682	0.535613	0.192565											0.204165	0.181144	0.144451
0.688209	0.69801	0.0903814											0.76583	0.181258	0.0339423
0.364042	0.0184169	-0.131321											0.401393	0.12067	0.10066
0.509703	0.800252	0.614347											0.217051	0.216803	0.0740912
0.166469	-0.256131	0.0597053											0.571602	0.1253	0.145172
0.428082	-0.395672	0.0437129											0.279843	0.219601	0.115158
0.720307	-0.206129	0.022117											0.34947	0.279059	-0.118957
0.170626	-0.287235	-0.246271											-0.0211007	0.133711	0.0484976
0.824055	-0.227865	0.0308832											-0.56968	0.208118	-0.116993
0.271948	-0.0439752	-0.0964985											-0.561937	0.169733	-0.0859877
0.633765	-0.1271	-0.0372508											-0.525842	0.144537	0.0591841
0.959259	0.163066	-0.0650889											-0.507236	0.208855	-0.0179921
0.962825	0.090566	0.0240143											-0.557429	0.0457083	-0.0375388
0.909053	0.0157668	-0.233277											-0.486832	0.146519	-0.17959
0.460941	0.0465079	-0.210556											-0.43156	0.12736	0.117012
0.788832	0.158	-0.379573											-0.16467	0.00506933	-0.0460108
0.643813	0.243483	-0.150401											-0.274656	0.108693	-0.130502
0.417811	-0.0465204	-0.0529665											-0.0320554	0.206114	-0.0208644
0.636943	0.0705771	0.0888608											-0.264663	0.117621	-0.279797
1.27444	0.0421389	0.0619081											-0.0744121	0.228846	-0.167812
0.824003	0.381488	-0.243145											-0.224515	-0.0162957	-0.154017
0.841798	0.0632358	0.124246											-0.297489	-0.0155588	-0.0932226
1.27302	0.144773	0.19458											-0.482368	0.0370236	0.0461129
0.536387	0.0129624	-0.0320494											-0.497807	-0.0501709	0.0904132
1.12195	0.0683216	-0.159643											-0.534712	0.0302583	0.200149
1.25898	0.0461972	-0.168907											-0.408053	0.014514	0.100245
1.01456	0.0671963	-0.0521636											-0.246505	0.113355	-0.0252107
0.774192	0.0638573	0.0737088											-0.552109	0.116779	-0.0995971
1.03584	0.135243	-0.141462											-0.28527	-0.158541	-0.0924005
1.24691	-0.137353	-0.0383087											-0.57793	-0.0711097	-0.122841
1.15766	0.161608	0.121611											-0.399065	-0.0391684	-0.120089
1.02722	0.0343238	-0.0303192											-0.201823	0.0750982	0.013754
1.0053	0.120184	0.194044											-0.308616	0.0285384	-0.0998622
0.743278	-0.0204497	0.0348687											-0.414601	-0.0377675	-0.0514465
1.18513	0.0200105												-0.253357	-0.0195065	0.03195
0.859195	-0.0830491												-0.0617027	-0.0665574	-0.127597
0.54182	-0.011629												-0.144798	0.13424	0.0967418
0.941232	-0.051633												-0.0738911	0.0170942	0.228484
0.909343	-0.0800941												0.069106	0.148261	-0.0767216
0.811359	-0.149433												0.213358	-0.0528216	0.201826
0.740883	0.145844												0.0851839	-0.109754	0.015056
0.737733	-0.0655743												0.00891228	-0.185932	0.120077
0.910126	0.0827339												0.0598891	-0.0936517	0.0654403
-0.333954	0.0568927												0.0132516	0.198272	0.0912303
0.404794	-0.0698353												0.013118	-0.0150093	0.0872294
0.322396	0.193815												-0.0306363	0.0083228	0.214533
1.46802	-0.0983645												0.180348	0.105729	0.148121
0.308943	0.096681												0.205204	0.120943	-0.216726
1.12261	-0.0548774												0.152182	-0.0587661	0.163494
0.319281	0.132254												0.232265	0.117097	-0.0757757
0.468237	0.00906786												-0.147734	-0.0649851	0.022133
0.699061	0.0556175												0.206076	-0.15896	0.507594
0.698127	0.211903												0.0827942	-0.0353199	0.109095
0.939395	-0.139114												-0.0817011	-0.0908593	-0.0398392
0.734615	-0.0561459												0.207389	-0.0506739	0.19673
0.647005	-0.0152055												0.022514	-0.0604458	0.17501
0.0340309	-0.05672												0.0162283	-0.00733412	0.0523392
0.512241													-0.0332475	-0.241697	0.071639
-0.000878831													0.149681	0.269334	0.314022
0.472708													0.0297809	-0.0111019	0.221465
0.316906													0.155265	-0.196485	0.0335398
0.582642													-0.129347	0.132402	-0.125997
0.508349													0.129519	-0.205328	0.189329
0.56496													0.108117	0.146673	0.189002
0.190549													-0.0163655	0.385576	0.0663939
0.2838													0.0498373	0.244881	0.130949
0.0861361													0.136861	0.0450732	0.0665662
0.0882451													0.245564	0.413576	-0.00860207
0.37658													0.118815	0.00192293	0.206493
0.512113													0.0836117	0.0256267	0.154844
0.243015													0.138359	0.12931	0.227986
0.363983													0.185567	0.107908	0.25905
-0.134366													0.259261	0.142272	0.089198
-0.193836													0.243226	0.288369	0.199986
-0.113693													0.117502	0.110769	0.244388
-0.103687													-0.117681	-0.145985	0.208451
0.297952													0.00929161	-0.0160219	0.184156
-0.346191													0.236672	0.204007	-0.0602802
-0.407575													-0.315064	-0.146397	-0.100625
-0.587263													0.231753	-0.0676577	-0.146006
-0.61413													-0.023437	0.110749	-0.131689
-0.28969													-0.328787	0.122772	0.06458
-0.0304381													-0.177731	0.0180763	0.0882012
0.125506													-0.157525	0.0493795	0.023929
0.256217													-0.0509769	-1.79952e-05	-0.0111808
0.0830149													-0.275644	0.0670586	-0.0561773
0.116732													-0.143559	0.301263	-0.0888606
0.126783													-0.232775	0.0810865	0.102703
0.00396109													-0.15676	0.00809269
0.179777													-0.149342	0.153688
0.354167													-0.0787553	0.0773479
0.291912													-0.283744	0.114547
0.0314864													-0.0878337	0.167142
0.0662407													0.0464126	0.0240802
0.0203784													-0.139617	-0.125902
0.120331													-0.0529197	0.154936
0.0127923													-0.178597	-0.156562
0.186348													-0.0642584	-0.00614826
0.0541967													-0.108946	-0.302772
0.344234													-0.0376191	-0.0449273
0.228082													-0.113399	-0.266585
0.296299													0.0653075	-0.215387
0.220485													-0.229642	-0.313677
0.124892														0.175859
0.299396														-0.2867
0.0308753														0.0397547
0.0884238														-0.189624
0.229796														-0.0992922
0.213101														0.0374021
-0.247257														0.133218
-0.198421														-0.0108467
0.0356589
-0.0353028
0.13736
-0.0924252
0.081526
-0.0433309
0.0672259
0.18959
0.211351
0.0615903
0.325248
0.0418058
-0.00647302
0.0861432
-0.0085784
0.168487
0.000668523
-0.02431
-0.229876
0.0593356
-0.0650351
-0.168235
0.215342
-0.129564
0.312912
-0.0667927
0.158905
-0.0975258
-0.2244

## Sheet: Fig 3
Fig 3a
Pf matched-cell responses at movement onset
												block switch
block 1						block 1						block 1	block 2					E	EM2					ML	L2
E	EM	Wilcoxon matched-pairs signed rank test				ML	L	Wilcoxon matched-pairs signed rank test				L1	E2	Wilcoxon matched-pairs signed rank test				0.116732	-0.0387543	Wilcoxon matched-pairs signed rank test				0.172761	0.0350002	Wilcoxon matched-pairs signed rank test
0.293761	0.310629	P value	<0.0001			0.291714	0.405797	P value	0.2283			0.290983	0.234012	P value	<0.0001			0.579107	0.133331	P value	<0.0001			0.186307	0.193742	P value	0.281
0.0647997	0.10174	Exact or approximate P value?	Exact			0.0799097	0.104464	Exact or approximate P value?	Exact			0.0693063	0.256217	Exact or approximate P value?	Exact			0.599997	-0.0267047	Exact or approximate P value?	Exact			0.0138475	0.0466701	Exact or approximate P value?	Exact
0.27027	0.1968	P value summary	****			0.152469	0.154174	P value summary	ns			0.0492526	-0.134366	P value summary	****			0.354167	0.263686	P value summary	****			0.418682	0.842885	P value summary	ns
0.486037	0.215889	Significantly different (P < 0.05)?	Yes			0.209145	0.271106	Significantly different (P < 0.05)?	No			0.100843	0.116732	Significantly different (P < 0.05)?	Yes			0.291912	-0.18285	Significantly different (P < 0.05)?	Yes			0.0704436	0.0272056	Significantly different (P < 0.05)?	No
0.108802	0.368716	One- or two-tailed P value?	Two-tailed			-0.192902	0.352265	One- or two-tailed P value?	Two-tailed			0.30207	0.0830149	One- or two-tailed P value?	Two-tailed			0.426241	0.10879	One- or two-tailed P value?	Two-tailed			0.21753	0.227561	One- or two-tailed P value?	Two-tailed
0.745923	0.547655	Sum of positive, negative ranks	1850 , -4591			-0.10065	0.0136178	Sum of positive, negative ranks	2850 , -3705			0.405797	0.579107	Sum of positive, negative ranks	5187 , -1599			0.0314864	0.136712	Sum of positive, negative ranks	279.0 , -1999			0.040946	0.149196	Sum of positive, negative ranks	503.0 , -722.0
0.220453	0.107557	Sum of signed ranks (W)	-2741			0.154507	0.31173	Sum of signed ranks (W)	-855			0.104464	0.00396109	Sum of signed ranks (W)	3588			0.376898	-0.0214846	Sum of signed ranks (W)	-1720			0.422218	0.210749	Sum of signed ranks (W)	-219
0.0964431	0.155332	Number of pairs	113			0.0524605	0.198523	Number of pairs	114			0.0667367	0.599997	Number of pairs	116			0.941671	0.457177	Number of pairs	67			0.375689	0.182703	Number of pairs	49
0.271844	-0.0610798	Number of ties (ignored)	0			0.532533	0.594025	Number of ties (ignored)	0			0.00507079	0.376389	Number of ties (ignored)	0			0.120331	0.319312	Number of ties (ignored)	0			0.30998	0.201222	Number of ties (ignored)	0
0.288766	0.238319					-0.0801307	0.0403024					0.154733	0.179777					0.64871	0.236571					0.161251	0.127163
0.10118	-0.0746957					-0.0464283	-0.0200963					0.259029	0.354167					0.186348	-0.0917866					0.0547479	-0.236465
0.174801	0.346899					0.0554434	0.250106					0.352265	0.291912					0.31947	0.246557					0.240486	0.355796
0.4591	0.201383					0.0724291	0.287724					0.0215314	0.232544					0.399626	0.231353					0.168579	0.545272
0.301561	0.00380176					0.306958	0.129682					0.0136178	0.0314864					0.344234	-0.0789816					-0.0929201	-0.16685
0.16854	0.222632					0.010054	0.280914					0.31173	0.426241					0.228082	0.0112292					0.0178892	0.139503
0.145581	0.0435676					0.313071	0.327758					0.198523	0.376898					0.296212	0.636015					0.317175	0.397034
0.357632	0.0171073					0.0580897	0.107812					0.594025	0.941671					0.330733	-0.302341					0.0647634	-0.0731668
-0.0955555	-0.0865815					0.220542	0.207704					0.0403024	0.120331					0.478105	0.25166					0.370339	0.208507
0.781379	0.670878					-0.0179319	0.154389					-0.261494	0.186348					0.124892	-0.0467636					0.121161	0.229914
0.693976	0.610116					0.527342	0.684136					-0.0200963	0.0127923					0.299396	0.171603					0.038538	-0.142102
0.302193	0.287691					0.421348	0.379163					0.297537	0.38492					1.05084	0.701513					0.416414	0.0893115
0.481045	0.757062					-0.00380553	0.0837063					0.250106	0.31947					0.310215	0.0485621					0.460126	0.460808
0.116621	0.0934255					-0.0166843	0.194724					-0.079263	0.344234					0.315632	0.331141					0.286553	0.166631
0.172741	0.151834					0.662809	0.804058					0.287724	0.399626					0.229796	-0.14924					0.243868	0.0903814
0.430977	0.212223					0.0649558	0.154393					0.537268	0.774741					0.408965	0.243501					-0.151478	-0.131321
0.0213794	0.241708					0.0183331	-0.00638789					0.129682	0.426767					0.337759	0.389718					0.00426769	0.233495
0.155565	0.258918					-0.116894	-0.0665687					0.280914	0.228082					0.537925	0.242186					0.242955	0.0597053
0.171625	-0.0595894					-0.113648	0.06641					0.327758	0.296212					0.512981	0.0667647					0.301029	0.0437129
0.397806	-0.0384997					0.146643	0.345795					0.107812	0.330733					0.0356589	-0.190346					0.199809	0.022117
0.181929	0.0679382					0.36113	0.369789					0.207704	0.304669					0.397561	0.118776					0.112987	-0.0964985
0.0954778	0.264259					-0.167502	-0.240201					0.684136	0.478105					-0.113693	0.0057141					0.00702359	0.296576
0.181344	0.135082					0.115504	0.436833					0.379163	0.556128					-0.0353028	-0.110555					-0.0756264	-0.210556
-0.00479198	0.324359					0.21169	0.298562					0.09174	0.124892					0.13736	-0.177875					0.0864944	0.516094
0.178605	0.0895585					0.239148	0.177638					0.0837063	0.299396					0.566804	0.30077					0.45543	0.693965
0.312237	0.204807					0.43202	0.456047					0.194724	0.220485					0.536721	0.258163					-0.0141799	-0.150401
0.597164	0.710618					-0.0076416	-0.0376109					0.14949	0.0308753					0.362486	0.254238					-0.0416017	-0.0529665
0.205233	-0.062625					-0.0134019	0.071605					0.804058	1.05084					0.327641	0.395235					0.294628	0.134897
0.352197	0.0430189					0.521319	0.655332					0.154393	0.310215					-0.0924252	0.0659144					0.0387082	0.188404
0.12578	0.00816688					0.165229	0.0757798					-0.145776	0.0884238					0.422007	0.414562					0.0401089	0.151764
0.414077	0.339632					0.814402	0.771278					-0.00638789	0.315632					0.528567	0.277063					-0.0174803	-0.0297587
0.268354	0.163897					-0.00209964	0.163323					-0.0665687	0.218798					0.211351	0.0170111					0.214017	0.171154
-0.0745025	0.0201712					0.128289	0.225961					0.06641	0.229796					0.0615903	0.116279					0.207744	0.151803
0.00519695	0.179208					0.212671	0.119078					-0.0462075	0.213101					0.669859	0.391719					0.0604582	0.142726
0.0886747	0.0139388					0.139243	0.189429					0.369789	0.408965					0.273227	0.0324273					-0.155557	-0.0521636
0.144188	0.181519					0.0662387	-0.0473643					-0.240201	-0.193836					0.281754	-0.0212327					-0.0154651	0.121611
0.234763	0.0256379					0.301455	0.5638					0.230841	0.512981					0.109082	0.0917459					-0.00906965	-0.0303192
0.160959	-0.105013					-0.105274	0.426307					0.436833	0.174932					-0.0085784	-0.0837644					0.161195	0.194044
0.458876	0.316132					0.276368	0.491835					0.298562	0.537925					0.688209	0.309888					0.493521	0.0348687
0.271703	0.200322					0.12795	0.466852					0.177638	0.24105					0.166469	0.478042
0.444406	0.583352					0.544851	0.601466					-0.108178	-0.198421					0.509703	0.365934
0.250213	0.345231					-0.0971161	0.222551					-0.0376109	-0.113693					0.720307	0.44805
0.136763	0.248855					0.206694	0.22951					0.071605	0.0356589					0.824055	0.135006
0.166496	0.286347					0.239758	0.204188					0.0757798	0.397561					0.271948	0.123034
0.23975	0.0203155					0.190673	0.268577					0.771278	0.752789					0.633765	0.332541
0.228011	0.0989595					0.213524	0.180621					0.251633	-0.0353028					0.962825	0.844795
-0.0457457	-0.00983969					0.188159	0.351627					0.163323	0.13736					0.909053	0.665113
-0.0772893	0.0967947					0.327874	0.501832					0.119078	0.356289					0.297952	0.123945
0.174148	0.305064					0.388183	0.696597					-0.0473643	0.234379					0.788832	0.498543
0.0313783	0.106765					0.228898	0.108669					0.273417	0.433026					0.643813	0.436552
0.31816	0.251309					0.157734	0.200609					0.5638	0.566804					0.636943	0.661138
0.369744	0.462326					-0.0747353	0.155086					0.426307	0.362486					0.508349	0.421167
0.0299068	0.428762					0.169611	0.371552					0.491835	0.536721					0.56496	0.487812
0.498357	0.585666					0.229082	0.230929					0.222551	-0.0924252					0.190549	0.0330596
0.562429	0.0545536					0.455981	0.50032					0.22951	0.253955					0.2838	0.528969
0.542827	0.725649					0.159369	0.329427					0.204188	0.384126					0.0861361	-0.156674
0.0479784	0.0991345					0.099417	0.239354					0.268577	0.367122					0.37658	0.569893
0.227979	0.18157					0.17	0.124009					0.0592194	0.081526
0.481177	-0.114301					0.244627	0.514927					0.180621	0.422007
1.28472	0.289705					0.385187	0.414703					0.351627	0.476877
0.512252	0.436284					0.172901	0.0771475					0.501832	0.528567
0.884848	0.648736					0.327699	0.206143					0.148455	0.0615903
1.056	0.631877					0.312918	0.0752865					0.696597	0.669859
0.982122	0.642763					0.425419	0.250066					0.15939	0.273227
0.629137	0.386276					0.529822	0.556281					0.108669	0.281754
1.17212	0.784056					0.360989	-0.102754					0.200609	0.109082
0.526226	0.448763					0.794134	0.697038					0.0378096	-0.00647302
0.736165	0.478827					0.309441	-0.272072					0.101107	0.0861432
0.605502	0.599103					0.49862	-0.0938641					0.470714	0.63864
0.918529	0.624171					0.694702	0.0311237					0.155086	0.688209
0.590275	0.323775					0.27268	-0.101363					0.50032	0.824055
0.332629	0.5567					0.496794	-0.0563813					0.0825379	0.271948
0.952837	0.310841					0.539133	-0.0284986					0.329427	0.909053
0.530245	0.215734					0.321042	0.0718388					0.0847804	0.297952
0.75687	0.800665					0.927602	0.664609					0.239354	0.788832
0.525619	0.583964					0.315091	0.218845					0.124009	0.643813
0.341374	0.0103853					0.530213	0.215081					-0.151057	0.417811
0.398454	0.286394					0.428728	-0.145535					0.414703	0.636943
0.266506	0.271831					0.627732	0.276116					-0.272072	0.774192
0.559359	0.274567					0.102067	-0.00422109					-0.0563813	0.859195
0.31343	0.208919					0.215854	-0.312861					0.0718388	0.54182
0.70741	0.254967					0.401114	0.0200197					0.215081	0.910126
-0.127214	-0.363322					0.1791	-0.0965814					0.276116	0.322396
0.357606	0.433226					0.244637	0.321997					-0.312861	0.319281
1.06739	0.409739					0.480716	-0.137438					0.321997	0.468237
0.525686	0.16221					0.548065	0.146606					-0.137438	-0.407575
0.716434	0.0683648					0.0154756	-0.127903					0.146606	0.699061
0.719249	0.292614					0.389215	0.79873					0.79873	0.698127
-0.0907235	-0.21541					0.510348	0.745603					0.745603	0.939395
-0.194987	-0.38723					0.39498	0.271675					0.093851	-0.229876
0.136654	0.10666					0.404083	0.229726					0.328156	-0.587263
0.838365	0.799876					0.525166	0.093851					0.25227	-0.61413
0.45428	0.114362					0.596251	0.328156					-0.130648	-0.0650351
0.360362	0.394566					0.362423	0.25227					0.218721	-0.000878831
0.308056	0.495854					0.411205	0.257645					0.481869	-0.168235
0.642173	0.909996					0.193818	-0.130648					0.865363	0.472708
0.346859	0.316537					0.261569	-0.0483967					-0.0133734	0.316906
0.101561	0.109459					0.654409	0.481869					0.353901	0.582642
0.343074	0.308044					0.764549	0.865363					0.299781	0.508349
0.161696	0.32447					0.629338	0.299781					0.0601058	0.56496
0.569336	0.577593					0.591456	0.0601058					0.159372	0.2838
0.313983	0.131325					0.0216401	-0.244425					-0.29408	0.312912
-0.219534	0.0202					0.795087	0.159372					0.359612	0.158905
0.677104	0.599677					0.238644	-0.257191					0.228971	0.37658
						0.247915	-0.0360422					0.283601	0.512113
												-0.257191	-0.0304381
												-0.0360422	0.243015
Fig 3b
VAL matched-cell responses at movement onset
												block switch
block 1						block 1						block 1	block 2					block 2						block 2
E1	EM1	Wilcoxon matched-pairs signed rank test				ML	L1	Wilcoxon matched-pairs signed rank test				L1	E2	Wilcoxon matched-pairs signed rank test				E	EM2	Wilcoxon matched-pairs signed rank test				E	EM2	Wilcoxon matched-pairs signed rank test
0.244795	0.350527	P value	0.0008			0.210843	0.0371261	P value	0.3212			0.0371261	-0.0713689	P value	0.7708			0.0174426	0.369279	P value	0.3586			0.0614758	0.0535512	P value	0.0098
0.0251686	0.000416212	Exact or approximate P value?	Exact			0.214675	0.128942	Exact or approximate P value?	Exact			0.283702	0.0478746	Exact or approximate P value?	Exact			0.0478746	0.233962	Exact or approximate P value?	Exact			0.0644868	0.174087	Exact or approximate P value?	Exact
0.267218	0.480731	P value summary	***			0.225101	0.219661	P value summary	ns			0.219661	0.202446	P value summary	ns			0.202446	0.245701	P value summary	ns			0.0932711	0.206511	P value summary	**
0.549164	-0.16858	Significantly different (P < 0.05)?	Yes			0.377188	0.502474	Significantly different (P < 0.05)?	No			0.295801	0.475016	Significantly different (P < 0.05)?	No			0.475016	0.421069	Significantly different (P < 0.05)?	No			0.134877	-0.10826	Significantly different (P < 0.05)?	Yes
0.500992	-0.16724	One- or two-tailed P value?	Two-tailed			0.365326	0.318395	One- or two-tailed P value?	Two-tailed			0.502474	0.339416	One- or two-tailed P value?	Two-tailed			0.339416	0.336706	One- or two-tailed P value?	Two-tailed			0.335508	0.14223	One- or two-tailed P value?	Two-tailed
0.204092	0.232389	Sum of positive, negative ranks	241.0 , -840.0			0.294373	0.110504	Sum of positive, negative ranks	1136 , -1492			0.37053	0.434667	Sum of positive, negative ranks	1939 , -1802			0.35128	0.389096	Sum of positive, negative ranks	2120 , -2633			0.0945801	0.0744256	Sum of positive, negative ranks	1897 , -3459
0.564601	0.309125	Sum of signed ranks (W)	-599			0.173473	0.111361	Sum of signed ranks (W)	-356			0.318395	0.408768	Sum of signed ranks (W)	137			0.434667	0.304131	Sum of signed ranks (W)	-513			0.207323	0.142035	Sum of signed ranks (W)	-1562
0.160736	0.0772098	Number of pairs	46			0.258313	0.112356	Number of pairs	72			0.110504	0.0897444	Number of pairs	86			0.408768	0.399112	Number of pairs	97			0.151549	0.0979131	Number of pairs	103
-0.0791888	-0.32982	Number of ties (ignored)	0			0.299944	0.115649	Number of ties (ignored)	0			0.111361	0.109482	Number of ties (ignored)	0			0.0897444	0.370428	Number of ties (ignored)	0			0.218348	0.230671	Number of ties (ignored)	0
0.438526	0.473379					0.357266	0.0480529					0.351464	0.058642					0.153669	0.278344					0.120258	0.00872925
0.0284557	0.00236857					0.388062	0.16204					0.112356	0.241109					0.058642	0.183587					0.261761	0.0971666
-0.240744	-0.248658					0.670552	0.620164					0.115649	0.0144209					0.241109	0.185045					0.305725	0.185864
0.330133	-0.505114					0.174625	0.166798					0.0480529	0.228336					0.0144209	0.297684					0.160095	0.0138574
-0.131014	-0.244978					0.199179	0.0989703					0.16204	-0.00324879					0.0769388	0.160012					0.243646	0.0718555
-0.330504	-0.623847					0.231598	0.00988294					0.620164	0.622949					-0.0686983	0.225956					0.122233	0.154052
-0.209211	-0.592967					0.120432	-0.0144358					0.166798	-0.0810018					0.228336	0.342911					0.130834	0.214223
0.835622	0.487738					0.0843663	-0.147884					0.0710637	0.121331					-0.00324879	0.342496					0.102254	-0.0476454
0.766097	0.321311					0.211835	-0.0516583					-0.0952439	-0.498					0.622949	0.479439					0.233979	0.145191
0.562989	0.322694					0.0571492	0.210271					0.110671	0.105539					-0.0681608	0.096109					0.122009	0.207563
0.415606	0.341371					-0.176939	0.125067					-0.309155	0.0106188					-0.0810018	0.132358					0.0938761	0.130826
0.175272	0.381055					0.101165	0.0717145					-0.146954	-0.058858					-0.498	-0.528964					0.247072	-0.0955302
-0.218931	-0.44685					0.314373	0.533932					-0.520805	-0.621046					0.0106188	-0.132943					0.00522557	-0.0250043
0.720352	0.318069					0.303664	0.664498					-0.55115	-0.733611					-0.058858	-0.118156					0.0299963	-0.117833
0.534428	0.300875					0.360225	-0.260029					0.174965	0.0983276					-0.621046	-0.632735					0.181665	0.0234319
-0.296522	-0.257921					-0.0946824	-0.136412					0.30949	0.0949825					0.0983276	0.101754					0.0993201	0.018901
0.717853	0.121014					0.117077	0.0742163					-0.020248	0.597333					-0.386683	0.0244895					-0.0156897	-0.135828
0.658399	0.140923					-0.0141109	-0.134585					0.0989703	0.557046					-0.477214	-0.611627					0.448418	0.334988
0.0829868	0.102094					-0.203277	0.335183					0.00988294	0.546229					-0.181313	0.234505					0.260608	0.136398
0.264833	0.548615					0.188751	0.550789					-0.0144358	0.288884					0.597333	0.319137					-0.185264	-0.0936069
0.429446	0.520751					-0.118512	-0.0150715					0.210271	0.124935					0.226173	-0.0912788					-0.202145	-0.156577
0.0261208	-0.00934999					0.307828	0.73377					0.125067	-0.188859					0.557046	0.0889677					0.00625941	-0.079098
0.409217	0.131111					-0.00993171	0.109564					0.533932	0.147222					0.546229	0.457627					0.00102945	-0.203413
1.09615	0.271798					-0.214285	0.078153					0.664498	0.203738					0.690916	0.326971					0.0341435	-0.0149535
0.522489	0.127881					0.0903056	0.257748					0.0742163	0.011687					0.0519421	0.205476					0.0862034	-0.0795933
0.570109	0.605852					-0.41441	-0.0450571					0.335183	0.0909201					0.124935	0.101893					-0.0106124	-0.0599954
0.468957	0.710108					-0.214257	0.0829274					0.550789	0.382181					-0.188859	-0.313597					-0.0581975	0.0501766
0.550325	0.260299					-0.167698	0.0987361					-0.0150715	-0.095979					0.195044	-0.165281					0.090038	0.131752
0.191455	0.386357					0.0577634	-0.112016					0.73377	0.501718					0.203738	-0.111186					0.25063	0.214833
0.139253	0.314403					-0.156586	0.0159758					0.109564	-0.17917					0.327294	0.240826					0.13048	-0.0113648
-0.212904	-0.469986					0.607998	0.370936					0.078153	-0.486886					0.011687	-0.037692					-0.133107	-0.0326501
0.216956	0.144345					0.410699	0.361441					0.257748	0.237623					-0.125894	0.236505					0.0667786	-0.109245
0.495114	0.0645707					0.402287	0.153519					-0.0450571	-0.518861					0.231434	0.020615					-0.0865988	-0.0353056
-0.113576	0.0483102					-0.221011	-0.272116					0.0829274	-0.568312					0.0909201	-0.0270285					-0.205087	-0.264682
-0.141187	-0.534588					0.485304	0.118627					0.0987361	-0.616889					0.382181	-0.210131					-0.0742178	-0.09676
-0.193173	0.167084					0.55512	-0.078519					-0.112016	-0.331744					-0.169467	0.302303					0.20803	-0.0643661
-0.181658	-0.289323					0.2918	-0.0515071					0.0159758	-0.614136					-0.095979	0.548654					0.34177	0.0921749
						0.287692	0.0611833					0.370936	0.631221					0.501718	-0.278394					0.0374215	0.0714384
						0.192641	0.259289					-0.165723	0.0229106					-0.527926	-0.178602					0.176434	0.0236679
						-0.161229	-0.381834					0.361441	0.847944					-0.518861	-0.293069					-0.0677447	-0.0915138
						0.928853	0.281673					0.153519	0.508665					-0.568312	0.17467					-0.16992	-0.225237
						0.20072	0.13057					-0.272116	-0.333301					-0.614136	-0.320456					0.30317	0.22908
						0.165284	0.103628					0.118627	0.533797					0.397245	0.18467					-0.0485438	-0.245841
						0.0231468	-0.162468					-0.00191238	0.358395					0.841169	0.369497					-0.0903178	-0.288379
						0.203991	0.205677					-0.078519	0.26498					0.383833	0.144354					0.149721	0.255322
						-0.125836	-0.250149					-0.0515071	0.174159					0.508665	0.386672					-0.0162566	0.153717
						-0.34208	-0.169646					-0.0629663	-0.0202773					-0.333301	-0.298785					0.0266065	0.0107674
						0.683392	0.473569					0.0611833	0.26691					0.533797	0.395862					0.103697	0.0648953
						-0.447225	-0.433775					0.150653	0.203862					0.496197	0.665951					0.45967	0.207575
						0.755302	0.835326					0.259289	0.424206					0.26498	0.303956					0.315684	0.0347239
						0.491532	0.617743					-0.381834	-0.0204083					0.358395	0.244266					0.598688	0.806674
						-0.219213	-0.153831					-0.0364475	0.325042					0.174159	-0.22606					-0.3705	-0.180377
						-0.491042	-0.287707					0.281673	0.467552					-0.0202773	-0.0970706					0.228902	0.844818
						-0.525398	-0.675276					0.13057	0.452512					0.106875	-0.0191694					-0.353979	-0.42961
						0.0683694	-0.28451					0.0336561	0.205904					0.26691	0.165153					0.14263	-0.0801979
						-0.473114	-0.365577					0.103628	0.0502463					0.424206	0.15188					-0.0569225	0.462488
						-0.427215	-0.278827					0.205677	0.129398					0.228307	-0.235585					-0.392924	-0.184131
						0.0965214	0.0104461					0.509654	0.279606					-0.0204083	-0.106679					-0.734045	-0.513604
						-0.538642	-0.424756					-0.250149	-0.0270856					0.325042	0.186119					0.309025	0.224587
						0.0892369	-0.0493906					-0.433775	-0.361856					0.467552	0.457888					0.31188	0.458964
						-0.182088	0.00727626					0.835326	0.641323					0.205904	0.160582					0.374014	0.304605
						-0.254677	-0.238547					0.384794	0.342696					0.0502463	0.165308					0.00871315	0.0533023
						-0.580128	-0.416979					0.617743	0.350809					0.230707	0.188702					0.20322	0.151751
												-0.153831	-0.186024					-0.0418839	0.0739155					0.337589	0.350112
												-0.675276	-0.422116					0.200784	-0.0211037					0.343203	0.294416
												-0.28451	-0.00620305					-0.361856	-0.0606857					0.313333	0.217185
												-0.365577	-0.39296					0.641323	0.506432					0.323222	0.101184
												-0.224589	-0.14689					0.342696	0.265623					-0.207128	-0.161614
												-0.278827	-0.246989					0.350809	0.222035					0.203915	0.282852
												0.0104461	0.0481706					-0.139712	0.19618					0.24368	0.170127
												-0.424756	-0.289059					-0.00620305	0.183304					0.205823	0.04013
												-0.0493906	-0.0326089					-0.28877	-0.325903					0.206162	0.065451
												0.00727626	0.0393986					-0.0771218	-0.0616432					0.18866	0.160397
												-0.238547	0.154542					-0.39296	-0.463445					0.441242	0.255495
												-0.217786	-0.218107					-0.145145	-0.28347					0.0311637	0.136344
												-0.416979	-0.1866					-0.14689	-0.132416					-0.100188	-0.0504486
												0.0163427	-0.0164491					-0.0788752	-0.111387					0.27905	0.203627
																		-0.246989	-0.175865					0.171312	0.257677
																		0.0481706	0.108661					0.573422	0.340619
																		-0.289059	-0.418414					0.533682	0.395011
																		-0.116366	-0.130971					-0.304148	-0.334212
																		-0.0326089	0.0260727					-0.0145548	0.0655532
																		0.0393986	0.0751356					-0.171988	-0.0556418
																		0.154542	0.0175718					-0.230481	-0.092265
																		-0.218107	-0.310303					-0.511669	-0.328511
																		-0.0164491	-0.0875603					-0.410024	-0.41014
																		-0.1866	-0.195486					-0.253024	-0.116051
																		0.0276495	-0.0177029					-0.241582	-0.350666
																								-0.0852662	-0.051699
																								-0.518669	-0.717433
Fig 3c																								-0.140913	0.0168697
Pf, population distribution of postively, negatively, and non-modulated cells (not)																								0.094709	-0.0406659
																								-0.375086	-0.39334
block 1	Up	Down	Not		P value and statistical significance																			-0.0867045	0.0982865
E1	76	2	35		Test	Fisher's exact test
EM1	63	12	38		P value	0.0133
					P value summary	*
					One- or two-sided	NA
					Statistically significant (P < 0.05)?	Yes
block 1	Up	Down	Not		P value and statistical significance
ML1	57	13	44		Test	Fisher's exact test
L1	58	6	50		P value	0.2406
					P value summary	ns
					One- or two-sided	NA
					Statistically significant (P < 0.05)?	No
block switch	Up	Down	Not		P value and statistical significance
L1	44	7	65		Test	Fisher's exact test
E2	55	8	53		P value	0.2891
					P value summary	ns
					One- or two-sided	NA
					Statistically significant (P < 0.05)?	No
block 2	Up	Down	Not		P value and statistical significance
E2	33	3	31		Test	Fisher's exact test
EM2	25	0	42		P value	0.045
					P value summary	*
					One- or two-sided	NA
					Statistically significant (P < 0.05)?	Yes
block 2	Up	Down	Not		P value and statistical significance
ML2	18	5	26		Test	Fisher's exact test
L2	23	4	22		P value	0.6356
					P value summary	ns
					One- or two-sided	NA
					Statistically significant (P < 0.05)?	No
Fig 3d
VAL, population distribution of postively, negatively, and non-modulated cells (not)
block 1	Up	Down	Not		P value and statistical significance
E1	24	7	15		Test	Fisher's exact test
EM1	20	14	12		P value	0.2379
					P value summary	ns
					One- or two-sided	NA
					Statistically significant (P < 0.05)?	No
block 1	Up	Down	Not		P value and statistical significance
ML1	32	21	19		Test	Fisher's exact test
L1	27	13	32		P value	0.0607
					P value summary	ns
					One- or two-sided	NA
					Statistically significant (P < 0.05)?	No
block switch	Up	Down	Not		P value and statistical significance
L1	36	14	36		Test	Fisher's exact test
E2	39	21	26		P value	0.2104
					P value summary	ns
					One- or two-sided	NA
					Statistically significant (P < 0.05)?	No
block 2	Up	Down	Not		P value and statistical significance
E2	43	22	32		Test	Fisher's exact test
EM2	38	23	36		P value	0.7809
					P value summary	ns
					One- or two-sided	NA
					Statistically significant (P < 0.05)?	No
block 2	Up	Down	Not		P value and statistical significance
ML2	36	26	41		Test	Fisher's exact test
L2	30	18	55		P value	0.1379
					P value summary	ns
					One- or two-sided	NA
					Statistically significant (P < 0.05)?	No
Fig 3g
Pf average alignment of subspaces within and across days with matched cells
Within E_EM1	Across	Shuff-Across		Within ML_L1	Across	Shuff-Across		Within LE	Across	Shuff-Across switch
0.5614	0.45	0.22962		0.671599	0.429314	0.1543		0.750068	0.560178	0.155046
0.9105	0.804	0.56653		0.960563	0.934005	0.6465		0.933198	0.680369	0.409165
0.9973	0.992	0.9175		0.988556	0.98354	0.7182		0.877067	0.596262	0.481087
0.8202	0.778	0.6109		0.792791	0.691931	0.565		0.866516	0.576514	0.476891
0.9193	0.83	0.58222		0.861996	0.739805	0.6224
Column B	Across			Column E	Across			Column H	Across
vs.	vs.			vs.	vs.			vs.	vs.
Column A	Within E_EM1			Column D	Within ML_L1			Column G	Within LE
Paired t test				Paired t test				Paired t test
P value	0.0257			P value	0.0768			P value	0.0015
P value summary	*			P value summary	ns			P value summary	**
Significantly different (P < 0.05)?	Yes			Significantly different (P < 0.05)?	No			Significantly different (P < 0.05)?	Yes
One- or two-tailed P value?	Two-tailed			One- or two-tailed P value?	Two-tailed			One- or two-tailed P value?	Two-tailed
t, df	t=3.467, df=4			t, df	t=2.371, df=4			t, df	t=11.22, df=3
Number of pairs	5			Number of pairs	5			Number of pairs	4
Column C	Shuff-Across			Column F	Shuff-Across			Column I	Shuff-Across switch
vs.	vs.			vs.	vs.			vs.	vs.
Column B	Across			Column E	Across			Column H	Across
Paired t test				Paired t test				Paired t test
P value	0.004			P value	0.0048			P value	0.0537
P value summary	**			P value summary	**			P value summary	ns
Significantly different (P < 0.05)?	Yes			Significantly different (P < 0.05)?	Yes			Significantly different (P < 0.05)?	No
One- or two-tailed P value?	Two-tailed			One- or two-tailed P value?	Two-tailed			One- or two-tailed P value?	Two-tailed
t, df	t=5.935, df=4			t, df	t=5.664, df=4			t, df	t=3.091, df=3
Number of pairs	5			Number of pairs	5			Number of pairs	4
Fig 3h
VAL average alignment of subspaces within and across days with matched cells
Within E_EM1	Across	Shuff-Across		Within ML_L1	Across	Shuff-Across		Within LE	Across	Shuff-Across
0.8679	0.703	0.40687		0.669214	0.597019	0.4508		0.769583	0.590075	0.523317
0.877	0.707	0.36319		0.431641	0.227836	0.1024		0.854227	0.663673	0.455703
0.7155	0.431	0.21462		0.851199	0.653981	0.2507		0.844993	0.529605	0.168382
0.7879	0.525	0.19188		0.710163	0.514991	0.1997		0.74254	0.511168	0.186401
0.667	0.45	0.13654		0.854002	0.730607	0.3089		0.777928	0.704652	0.164947
Column B	Across			Column E	Across			Column H	Across
vs.	vs.			vs.	vs.			vs.	vs.
Column A	Within E_EM1			Column D	Within ML_L1			Column G	Within LE
Paired t test				Paired t test				Paired t test
P value	0.0008			P value	0.0037			P value	0.0073
P value summary	***			P value summary	**			P value summary	**
Significantly different (P < 0.05)?	Yes			Significantly different (P < 0.05)?	Yes			Significantly different (P < 0.05)?	Yes
One- or two-tailed P value?	Two-tailed			One- or two-tailed P value?	Two-tailed			One- or two-tailed P value?	Two-tailed
t, df	t=9.151, df=4			t, df	t=6.078, df=4			t, df	t=5.042, df=4
Number of pairs	5			Number of pairs	5			Number of pairs	5
Column C	Shuff-Across			Column F	Shuff-Across			Column I	Shuff-Across
vs.	vs.			vs.	vs.			vs.	vs.
Column B	Across			Column E	Across			Column H	Across
Paired t test				Paired t test				Paired t test
P value	0.0002			P value	0.0107			P value	0.0191
P value summary	***			P value summary	*			P value summary	*
Significantly different (P < 0.05)?	Yes			Significantly different (P < 0.05)?	Yes			Significantly different (P < 0.05)?	Yes
One- or two-tailed P value?	Two-tailed			One- or two-tailed P value?	Two-tailed			One- or two-tailed P value?	Two-tailed
t, df	t=13.31, df=4			t, df	t=4.514, df=4			t, df	t=3.800, df=4
Number of pairs	5			Number of pairs	5			Number of pairs	5

## Sheet: Fig 4
Fig 4e
Averaged coefficients of determination (R2s) of model predictions for Pf, VAL, and models trained on shuffled vector data for 5 days of training in each block
	Pf					VAL
	C6167	T510	T511	T56	T410	T512	T513	T54	T55	T473		Two-way RM ANOVA	Matching: Stacked				Šídák's multiple comparisons test	Mean Diff.	95.00% CI of diff.	Below threshold?	Summary	Adjusted P Value
E	0.191	0.134	0.343	0.084	0.203	0.02	0.225	0.207	0.068	0.053		Assume sphericity?	Yes
	0.163	0.15	0.259	0.218	0.115	0.03	0.134	0.099	0.013	0.096		Alpha	0.05				E
	0.085	0.185	0.123	0.238	0.152	-0.01	0.047	0.006	0.096	0.178							Pf vs. VAL	0.0764	-0.01353 to 0.1663	No	ns	0.0937
	0.051	0.175	0.014	0.076	0.076	-0.07	0.001	0.028	0.057	0.027		Source of Variation	% of total variation	P value	P value summary	Significant?
L	0.094	0.249	0.015	0.197	0.085	-0.02	0.063	0.06	0.033	0		day in block x brain area	0.6649	0.9701	ns	No	Row 2
												day in block	19.6	0.0115	*	Yes	Pf vs. VAL	0.1066	0.01667 to 0.1965	Yes	*	0.0214
												brain area	26.72	0.0031	**	Yes
												Subject	12.3	0.3252	ns	No	Row 3
																	Pf vs. VAL	0.0932	0.003274 to 0.1831	Yes	*	0.0426
																	Row 4
																	Pf vs. VAL	0.0698	-0.02013 to 0.1597	No	ns	0.1246
																	L
																	Pf vs. VAL	0.1008	0.01087 to 0.1907	Yes	*	0.029
	Pf - shuffle					VAL - shuffle						Two-way RM ANOVA	Matching: Stacked
	C6167	T510	T511	T56	T410	T512	T513	T54	T55	T473		Assume sphericity?	Yes
E	-0.0575	-0.023	-0.009	-0.0245	-0.0195	-0.0325	-0.013	-0.022	-0.0175	-0.0145		Alpha	0.05
	-0.038	-0.0185	-0.011	-0.019	-0.0155	-0.011	-0.01	-0.009	-0.0175	-0.0245
	-0.0225	-0.029	-0.016	-0.015	-0.0165	-0.028	-0.012	-0.023	-0.0225	-0.008		Source of Variation	% of total variation	P value	P value summary	Significant?
	-0.022	-0.019	-0.023	-0.015	-0.0165	-0.024	-0.022	-0.034	-0.011	-0.026		day in block x brain area	3.538	0.8113	ns	No
L	-0.013	-0.012	-0.029	-0.019	-0.0605	-0.036	-0.038	-0.019	-0.015	-0.021		day in block	8.371	0.4575	ns	No
												brain area	0.9666	0.4976	ns	No
												Subject	15.32	0.5645	ns	No
Fig 4f
Averaged coefficients of determination (R2s) of model predictions for Pf using neural activity pre and post onset of movement												Two-way RM ANOVA	Matching: Both factors				Šídák's multiple comparisons test	Mean Diff.	95.00% CI of diff.	Below threshold?	Summary	Adjusted P Value
												Assume sphericity?	Yes
	Pf (post onset)					Pf (pre onset)						Alpha	0.05				Pf (post onset) - Pf (pre onset)
	C6167	T510	T511	T56	T410	C6167	T510	T511	T56	T410							E	0.0636	0.02587 to 0.1013	Yes	***	0.0008
E	0.191	0.134	0.343	0.084	0.203	0.112	0.087	0.294	0.021	0.123		Source of Variation	% of total variation	P value	P value summary	Significant?	Row 2	0.0488	0.01107 to 0.08653	Yes	**	0.0084
	0.163	0.15	0.259	0.218	0.115	0.133	0.066	0.246	0.149	0.067		day in block	22.26	0.2282	ns	No	Row 3	0.0518	0.01407 to 0.08953	Yes	**	0.0052
	0.085	0.185	0.123	0.238	0.152	0.037	0.121	0.055	0.211	0.1		time around onset	11.46	0.0014	**	Yes	Row 4	0.0334	-0.004328 to 0.07113	No	ns	0.0973
	0.051	0.175	0.014	0.076	0.076	0.013	0.121	-0.02	0.056	0.055		day in block x time around onset	0.8099	0.2266	ns	No	L	0.0768	0.03907 to 0.1145	Yes	***	0.0001
L	0.094	0.249	0.015	0.197	0.085	0.03	0.126	0.018	0.062	0.02		Subject x day in block	56.42
												Subject x time around onset	0.7384
												Subject	6.274
Fig 4g
Averaged coefficients of determination (R2s) of model predictions for VAL using neural activity pre and post onset of movement												Two-way RM ANOVA	Matching: Both factors				Šídák's multiple comparisons test	Mean Diff.	95.00% CI of diff.	Below threshold?	Summary	Adjusted P Value
												Assume sphericity?	Yes
	VAL (post onset)					VAL (pre onset)						Alpha	0.05				VAL (post onset) - VAL (pre onset)
	T512	T513	T54	T55	T473	T512	T513	T54	T55	T473							E	0.0234	-0.02048 to 0.06728	No	ns	0.53
E	0.02	0.225	0.207	0.068	0.053	-0.04	0.18	0.189	0.061	0.066		Source of Variation	% of total variation	P value	P value summary	Significant?	Row 2	0.0296	-0.01428 to 0.07348	No	ns	0.2938
	0.03	0.134	0.099	0.013	0.096	0.018	0.099	0.039	-0.01	0.078		day in block	22.36	0.1065	ns	No	Row 3	0.0288	-0.01508 to 0.07268	No	ns	0.3197
	-0.01	0.047	0.006	0.096	0.178	-0.02	0.041	0	0.02	0.132		time around onset	1.398	0.0737	ns	No	Row 4	-0.01	-0.05388 to 0.03388	No	ns	0.9736
	-0.07	0.001	0.028	0.057	0.027	-0.05	-0.01	0.02	0.011	0.122		day in block x time around onset	1.338	0.3159	ns	No	L	0.0064	-0.03748 to 0.05028	No	ns	0.9965
L	-0.02	0.063	0.06	0.033	0	-0.03	0.059	0.017	0.058	0
Fig 4h
Averaged coefficients of determination (R2s) of multivariate model predictions for Pf, VAL, early day block average
	Pf					VAL						Two-way RM ANOVA	Matching: Stacked				Šídák's multiple comparisons test	Mean Diff.	95.00% CI of diff.	Below threshold?	Summary	Adjusted P Value
	C6167	T510	T511	T56	T410	T512	T513	T54	T55	T473		Assume sphericity?	Yes
Dir. only	0.191	0.134	0.343	0.084	0.203	0.02	0.225	0.207	0.068	0.053		Alpha	0.05				Pf
Full Model	0.155	0.065	0.155	0.056	0.094	-0.02	0.117	0.1	0.039	0.024							Dir. only vs. Full Model	0.086	0.003777 to 0.1682	Yes	*	0.0353
Dir. and Dist	0.18	0.077	0.231	0.053	0.109	-0.01	0.165	0.135	0.047	0.047		Source of Variation	% of total variation	P value	P value summary	Significant?	Dir. only vs. Dir. and Dist	0.061	-0.02122 to 0.1432	No	ns	0.2842
Dir. and Speed	0.178	0.084	0.197	0.054	0.121	-0.01	0.199	0.137	0.068	0.033		Model x brain area	0.5444	0.8962	ns	No	Dir. only vs. Dir. and Speed	0.0642	-0.01802 to 0.1464	No	ns	0.2258
Speed and Dist	0.092	-0.03	-0.04	0.036	0.012	-0.05	-0.04	-0.02	-0.01	-0.02		Model	37.62	<0.0001	****	Yes	Dir. only vs. Speed and Dist	0.177	0.09478 to 0.2592	Yes	****	<0.0001
												brain area	9.594	0.1825	ns	No	Full Model vs. Dir. and Dist	-0.025	-0.1072 to 0.05722	No	ns	0.9898
												Subject	36.02	<0.0001	****	Yes	Full Model vs. Dir. and Speed	-0.0218	-0.1040 to 0.06042	No	ns	0.9965
																	Full Model vs. Speed and Dist	0.091	0.008777 to 0.1732	Yes	*	0.0219
																	Dir. and Dist vs. Dir. and Speed	0.0032	-0.07902 to 0.08542	No	ns	>0.9999
																	Dir. and Dist vs. Speed and Dist	0.116	0.03378 to 0.1982	Yes	**	0.0018
																	Dir. and Speed vs. Speed and Dist	0.1128	0.03058 to 0.1950	Yes	**	0.0025
																	VAL
																	Dir. only vs. Full Model	0.0626	-0.01962 to 0.1448	No	ns	0.2538
																	Dir. only vs. Dir. and Dist	0.0378	-0.04442 to 0.1200	No	ns	0.8567
																	Dir. only vs. Dir. and Speed	0.0292	-0.05302 to 0.1114	No	ns	0.9691
																	Dir. only vs. Speed and Dist	0.1426	0.06038 to 0.2248	Yes	***	0.0001
																	Full Model vs. Dir. and Dist	-0.0248	-0.1070 to 0.05742	No	ns	0.9904
																	Full Model vs. Dir. and Speed	-0.0334	-0.1156 to 0.04882	No	ns	0.9277
																	Full Model vs. Speed and Dist	0.08	-0.002223 to 0.1622	No	ns	0.0611
																	Dir. and Dist vs. Dir. and Speed	-0.0086	-0.09082 to 0.07362	No	ns	>0.9999
																	Dir. and Dist vs. Speed and Dist	0.1048	0.02258 to 0.1870	Yes	**	0.0056
																	Dir. and Speed vs. Speed and Dist	0.1134	0.03118 to 0.1956	Yes	**	0.0023

## Sheet: Fig 5
Fig 5f
Hit ratio of 5 days over two blocks for Pf pre-lesion and Pf pre-control groups
	PF HET									PF WT											Two-way RM ANOVA	Matching: Stacked
BLOCK 1	19261	19498	19614	19617	21575	21579	21852	21854		19259	19508	19615	19616	19619	21577	21583	21853	22385	22386		Assume sphericity?	Yes					Šídák's multiple comparisons test	Predicted (LS) mean diff.	95.00% CI of diff.	Below threshold?	Summary	Adjusted P Value
E1	0.03	0.04	0.12	0.03	0.04	0.16	0.02	0.07		0.08	0.05	0.02	0.25	0.15	0.46	0.04	0.03	0.08	0.22		Alpha	0.05
EM	0.04	0.03	0.09	0.03	0.05	0.22	0.01	0.28		0.51	0.16	0.01	0.36	0.3	0.36	0.17	0.24	0.4	0.28								PF HET - PF WT
M	0.05	0.21	0.08	0.05	0.12	0.36	0.19	0.04		0.08	0.36	0	0.49	0.6	0.47	0.34	0.46	0.09	0.14		Source of Variation	% of total variation	P value	P value summary	Significant?		E1	-0.07425	-0.2746 to 0.1261	No	ns	0.8673
ML	0.15	0.04	0.05	0.17	0.18	0.18	0.01	0.36		0.39	0.46	0.01	0.33	0.59	0.37	0.1	0.48	0.49	0.33		Time x Column Factor	4.786	0.0613	ns	No		EM	-0.1853	-0.3856 to 0.01506	No	ns	0.0831
L	0.05	0.06	0.01	0.1	0.32	0.2	0.01	0.11		0.39	0.68	0.01	0.58	0.12	0.71	0.11	0.74	0.65	0.5		Time	9.587	0.002	**	Yes		M	-0.1655	-0.3658 to 0.03481	No	ns	0.153
																					Column Factor	24.59	0.0016	**	Yes		ML	-0.2125	-0.4128 to -0.01219	Yes	*	0.0324
																					Subject	27.23	0.0003	***	Yes		L	-0.3415	-0.5418 to -0.1412	Yes	***	0.0001
	PF HET									PF WT
BLOCK 2	19261	19498	19614	19617	21575	21579	21852	21854		19259	19508	19615	19616	19619	21577	21583	21853	22385	22386		Two-way RM ANOVA	Matching: Stacked					Šídák's multiple comparisons test	Predicted (LS) mean diff.	95.00% CI of diff.	Below threshold?	Summary	Adjusted P Value
E2	0.14	0.13	0.03	0.16	0.06	0.01	0.4	0.04		0.14	0.01	0.01	0.11	0.03	0.04	0.4	0.06	0.07	0.11		Assume sphericity?	Yes
EM	0.14	0.1	0.1	0.13	0.34	0.03	0.02	0.11		0.2	0.5	0.01	0.14	0.09	0.2	0.73	0.32	0.13	0.28		Alpha	0.05					PF HET - PF WT
M	0.19	0.28	0.05	0.22	0.14	0.25	0.28	0.02		0.45	0.78	0.28	0.23	0.05	0.3	0.91	0.46	0.88	0.55								E2	0.02325	-0.2304 to 0.2769	No	ns	0.9998
ML	0.19	0.22	0.08	0.52	0.1	0.1	0.24	0.22		0.45	0.78	0.72	0.39	0.01	0.63	0.92	0.58	0.47	0.37		Source of Variation	% of total variation					EM	-0.1388	-0.3924 to 0.1149	No	ns	0.5665
L2	0.23	0.1	0.29	0.81	0.33	0.13	0.14	0.52		0.71	0.72	0.76	0.84	0.02	0.74	0.98	0.78	0.44	0.66		Time x Column Factor	6.726	P value	P value summary	Significant?		M	-0.3103	-0.5639 to -0.05663	Yes	**	0.0093
																					Time	24.39	0.0021	**	Yes		ML	-0.3233	-0.5769 to -0.06963	Yes	**	0.0061
																					Column Factor	16.05	<0.0001	****	Yes		L2	-0.3463	-0.5999 to -0.09263	Yes	**	0.0028
																					Subject	27	0.0071	**	Yes
Fig 5g																							<0.0001	****	Yes
Hit ratio of 5 days over two blocks for VAL pre-lesion and VAL pre-control groups
BLOCK 1	VAL HET									VAL WT
	19257	19499	19505	19507	19620	21570	21580	21584		19258	19262	19504	19509	19618	21571	21573	21585	21586	22384		Two-way RM ANOVA	Matching: Stacked
E	0.03	0.05	0.12	0.15	0.26	0.13	0.05	0.02		0.24	0.07	0.08	0.16	0.04	0.13	0.04	0.19	0.25	0.13		Assume sphericity?	Yes
EM	0.23	0.21	0.18	0.36	0.27	0.54	0.03	0.08		0.42	0	0.01	0.49	0.33	0.51	0.27	0.3	0.37	0.1		Alpha	0.05
M	0.3	0.24	0.3	0.48	0.38	0.14	0.04	0.09		0.45	0.08	0.01	0.36	0.15	0.33	0.1	0.49	0.59	0.1
ML	0.4	0.47	0.42	0.3	0.32	0.24	0.04	0.4		0.57	0.26	0.01	0.46	0.2	0.3	0.48	0.39	0.02	0.27		Source of Variation	% of total variation	P value	P value summary	Significant?
L	0.25	0.26	0.13	0.53	0.43	0.12	0.17	0.17		0.69	0.03	0.03	0.43	0.46	0.69	0.53	0.5	0.6	0.78		Time x Column Factor	4.852	0.0777	ns	No
																					Time	18.98	<0.0001	****	Yes
																					Column Factor	2.225	0.3443	ns	No
	19257	19499	19505	19507	19620	21570	21580	21584		19258	19262	19504	19509	19618	21571	21573	21585	21586	22384		Two-way RM ANOVA	Matching: Stacked
E2	0.01	0.09	0.25	0.15	0.05	0.06	0.2	0.22		0.02	0.01	0.03	0.02	0.12	0.02	0.09	0.07	0.05	0.07		Assume sphericity?	Yes
EM	0.09	0.47	0.36	0.24	0.06	0.05	0.46	0.52		0.02	0.42	0.61	0.04	0.42	0.05	0.37	0.24	0.08	0.12		Alpha	0.05
M	0.08	0.53	0.64	0.41	0.06	0.04	0.56	0.43		0.17	0.42	0.56	0.04	0.08	0.66	0.51	0.22	0.02	0.22
ML	0.52	0.58	0.65	0.63	0.65	0.03	0.76	0.41		0.56	0.31	0.7	0.1	0.3	0.88	0.58	0.67	0.01	0.29		Source of Variation	% of total variation	P value	P value summary	Significant?
L2	0.41	0.57	0.31	0.69	0.46	0.06	0.65	0.57		0.93	0.74	0.83	0.18	0.8	0.87	0.78	0.75	0.08	0.46		Time x Column Factor	3.296	0.0889	ns	No
																					Time	36.91	<0.0001	****	Yes
																					Column Factor	0.106	0.8228	ns	No
																					Subject	32.75	<0.0001	****	Yes
Fig 5h
Variability of initial direction for all trajectories of 5 days over two blocks for Pf pre-lesion and Pf pre-control groups
BLOCK 1	PF HET									PF WT
	19261	19498	19614	19617	21575	21579	21852	21854		19259	19508	19615	19616	19619	21577	21583	21853	22385	22386		Two-way RM ANOVA	Matching: Stacked					Šídák's multiple comparisons test	Mean Diff.	95.00% CI of diff.	Below threshold?	Summary	Adjusted P Value
E1	0.58	0.96	0.88	1.22	1.29	1.23	1.23	0.87		1.01	1	1.09	0.87	1.14	0.69	1.18	1.07	1.21	0.89		Assume sphericity?	No
EM	1.07	1.18	1.27	0.9	1.1	1.16	1.22	1.01		0.67	1.08	0.9	0.83	1.12	0.83	1.24	1.11	0.89	0.94		Alpha	0.05					PF HET - PF WT
M	0.88	1.1	1.22	0.72	1.22	1.02	1.28	0.8		0.86	0.87	0.57	0.84	0.75	0.66	0.94	0.83	1.11	0.83								E1	0.0175	-0.2962 to 0.3312	No	ns	>0.9999
ML	1.19	1.35	1.05	0.86	1.25	1.26	0.97	0.57		0.94	0.75	0.61	0.78	0.85	0.72	1.11	0.86	0.84	1.15		Source of Variation	% of total variation	P value	P value summary	Significant?		EM	0.1528	-0.04878 to 0.3543	No	ns	0.1939
L1	1.29	1.19	0.81	0.9	0.94	1.21	0.99	1.1		1.04	0.58	0.62	0.88	0.97	0.41	1.01	0.55	0.77	0.88		Time x Column Factor	4.28	0.1987	ns	No		M	0.204	-0.06320 to 0.4712	No	ns	0.1787
																					Time	5.594	0.1175	ns	No		ML	0.2015	-0.1220 to 0.5250	No	ns	0.3458
																					Column Factor	16.43	0.0078	**	Yes		L1	0.2828	0.01624 to 0.5493	Yes	*	0.0348
																					1.08
																					0.9
																					0.76
																					0.97
																					0.89
BLOCK 2	PF HET									PF WT
E2	1.16	1.15	0.77	0.71	1.04	1.06	1.02	0.64		0.92	0.88	0.59	0.9	1.08	0.69	0.52	0.96	0.82	1.08		Two-way RM ANOVA	Matching: Stacked					Šídák's multiple comparisons test	Mean Diff.	95.00% CI of diff.	Below threshold?	Summary	Adjusted P Value
EM	1.29	1.27	1.17	0.73	1.18	1.04	1.07	0.96		0.68	0.79	0.55	1.13	1.14	0.78	0.65	0.9	0.55	0.9		Assume sphericity?	No
M	1.04	0.69	1.03	0.49	1.18	1.17	0.98	0.84		1.05	0.72	1.32	1.36	1.07	0.73	0.56	0.62	0.49	0.76		Alpha	0.05					PF HET - PF WT
ML	1.27	1.11	1.1	0.61	1.08	1.11	1.18	0.73		0.93	0.69	0.68	1.27	1.16	0.54	0.65	0.63	0.78	0.97								E2	0.09975	-0.1787 to 0.3782	No	ns	0.8414
L2	1.09	1.27	0.99	0.43	1.17	1.32	1.1	0.77		0.78	0.53	0.7	0.55	0.8	0.67	0.47	0.51	1.04	0.89		Source of Variation	% of total variation	P value	P value summary	Significant?		EM	0.2818	0.009385 to 0.5541	Yes	*	0.0407
																					Time x Column Factor	4.165	0.0975	ns	No		M	0.0595	-0.3190 to 0.4380	No	ns	0.995
																					Time	1.593	0.4917	ns	No		ML	0.1938	-0.1326 to 0.5201	No	ns	0.4177
																					Column Factor	14.88	0.0385	*	Yes		L2	0.3235	-0.04199 to 0.6890	No	ns	0.0931
																					Subject	46.8	<0.0001	****	Yes
Fig 5i
Variability of initial direction for all trajectories of 5 days over two blocks for VAL pre-lesion and VAL pre-control groups
BLOCK 1	VAL HET								VAL WT												Two-way RM ANOVA	Matching: Stacked
	19257	19499	19505	19620	21570	21580	21584		19258	19262	19504	19509	19618	21571	21573	21585	21586	22384			Assume sphericity?	No
E1	1.14	1.34	0.81	0.8	0.87	1.13	0.61		0.81	1.37	0.95	0.57	1.4	1.19	1.3	1.01	0.88	1.29			Alpha	0.05
EM	1.04	1.16	0.99	1.02	0.63	1.15	0.71		0.82	1.13	1.23	0.7	0.83	0.96	1.19	0.98	0.66	1.15
M	0.89	1.11	1.08	0.89	0.9	1.08	0.75		0.73	1.17	1.26	0.73	1.32	1.1	1.12	0.73	0.7	1.13			Source of Variation	% of total variation	P value	P value summary	Significant?
ML	1.04	0.87	0.84	0.84	0.98	1.08	0.84		0.68	1.18	1.25	0.77	1.27	1.22	0.85	0.7	0.77	1.16			Time x Column Factor	4.803	0.0628	ns	No
L1	1.05	1.2	0.82	0.88	0.84	1.08	0.77		0.61	0.99	0.99	0.85	1.05	0.83	0.64	0.78	0.55	0.54			Time	5.151	0.0626	ns	No
																					Column Factor	0.07959	0.8873	ns	No
																					Subject	57.45	<0.0001	****	Yes
BLOCK 2	VAL HET								VAL WT												Two-way RM ANOVA	Matching: Stacked
	19257	19499	19505	19620	21570	21580	21584		19258	19262	19504	19509	19618	21571	21573	21585	21586	22384			Assume sphericity?	No
E2	1.11	1.22	0.82	1.04	0.9	1.24	0.9		0.84	0.91	0.97	1.09	1.33	1.22	0.76	0.81	0.74	0.85			Alpha	0.05
EM	1.32	1.05	0.91	0.96	1.17	0.85	0.78		1.22	1.09	0.99	1.12	1.04	1.18	0.85	0.95	0.74	1.24
M	1.32	0.85	0.84	0.92	1.05	0.82	0.76		1.35	1.07	0.91	1	0.99	0.83	1.02	0.87	0.83	1.22			Source of Variation	% of total variation	P value	P value summary	Significant?
ML	0.9	0.85	0.76	0.71	0.9	0.53	0.83		0.85	0.78	0.9	0.97	0.85	0.48	0.93	0.71	0.93	1.08			Time x Column Factor	8.842	0.0299	*	Yes
L2	0.99	0.91	1.26	0.97	1.1	0.71	0.66		0.5	0.78	0.52	0.99	0.59	0.46	0.5	0.72	0.86	0.98			Time	18.8	0.0025	**	Yes
																					Column Factor	0.5985	0.5416	ns	No
																					Subject	23.01	0.0303	*	Yes
Fig 5j
peak speed for all trajectories of 5 days over two blocks for Pf pre-lesion and Pf pre-control groups
BLOCK 1	PF HET									PF WT											Two-way RM ANOVA	Matching: Stacked
	19261	19498	19614	19617	21575	21579	21852	21854		19259	19508	19615	19616	19619	21577	21583	21853	22385	22386		Assume sphericity?	No
E1	777	801	580	716	643	1081	848	965		850	716	915	826	1084	1122	671	809	1272	604		Alpha	0.05
EM	831	1137	884	755	978	1071	974	708		852	830	279	758	1105	626	736	1098	793	750
M	753	837	867	831	1023	759	1110	762		844	981	833	662	651	770	1020	1110	733	717		Source of Variation	% of total variation	P value	P value summary	Significant?
ML	768	1005	654	913	1132	955	604	1004		1004	763	951	528	869	716	806	1137	938	767		Time x Column Factor	4.244	0.3965	ns	No
L1	968	1027	832	922	778	883	617	1021		840	835	675	812	808	787	1059	1217	1067	746		Time	0.6535	0.9395	ns	No
																					Column Factor	0.4273	0.6336	ns	No
																					Subject	28.96	0.0567	ns	No
BLOCK 2	PF HET									PF WT
	19261	19498	19614	19617	21575	21579	21852	21854		19259	19508	19615	19616	19619	21577	21583	21853	22385	22386		Two-way RM ANOVA	Matching: Stacked
E2	908	923	848	1004	807	693	839	773		1091	1025	629	895	757	1086	697	1148	983	1045		Assume sphericity?	No
EM	842	792	862	984	860	979	662	966		1272	907	1101	891	678	991	806	921	1303	906		Alpha	0.05
M	864	890	1088	1129	954	971	640	1153		1061	728	948	1079	491	923	780	1029	867	857
ML	852	992	803	1167	1094	916	766	920		919	820	872	948	656	1148	923	995	1172	712		Source of Variation	% of total variation	P value	P value summary	Significant?
L2	858	928	871	634	665	850	651	691		850	1145	1016	844	622	882	525	1180	930	806		Time x Column Factor	5.742	0.1002	ns	No
																					Time	5.394	0.1346	ns	No
																					Column Factor	1.456	0.4711	ns	No
																					Subject	42.77	<0.0001	****	Yes
Fig 5k
peak speed for all trajectories of 5 days over two blocks for VAL pre-lesion and VAL pre-control groups
BLOCK 1	VAL HET								VAL WT												Two-way RM ANOVA	Matching: Stacked
	19257	19499	19505	19620	21570	21580	21584		19258	19262	19504	19509	19618	21571	21573	21585	21586	22384			Assume sphericity?	No
E1	696	781	1297	1276	1315	920	761		988	885	966	904	751	831	701	942	686	1112			Alpha	0.05
EM	1070	839	1249	1062	1636	951	912		1429	374	593	915	761	1251	918	760	356	779
M	861	1171	1101	1014	1241	969	887		917	898	530	1074	567	994	772	920	581	920			Source of Variation	% of total variation	P value	P value summary	Significant?
ML	1215	1399	1014	1186	1006	855	1293		1019	801	528	803	744	1117	974	1143	636	953			Time x Column Factor	2.312	0.4956	ns	No
L1	893	964	959	1066	1399	1232	1040		1307	676	589	850	903	1173	1086	1193	1021	992			Time	2.538	0.4307	ns	No
																					Column Factor	16.88	0.02	*	Yes
																					Subject	37.4	0.0001	***	Yes
BLOCK 2	VAL HET								VAL WT
	19257	19499	19505	19620	21570	21580	21584		19258	19262	19504	19509	19618	21571	21573	21585	21586	22384			Two-way RM ANOVA	Matching: Stacked
E2	1067	1130	1104	1239	1423	933	938		1373	646	650	1013	791	1132	910	1077	811	1255			Assume sphericity?	No
EM	1366	977	1083	1350	1267	1108	699		808	1036	660	768	755	985	1012	1169	1017	947			Alpha	0.05
M	1163	882	1151	1078	1102	1056	916		890	617	775	1170	723	938	960	1186	664	899
ML	1081	787	1438	865	1259	798	925		814	681	831	1077	589	932	863	1082	682	1180			Source of Variation	% of total variation	P value	P value summary	Significant?
L2	1154	948	796	945	1367	1137	729		1138	631	849	999	952	698	798	965	924	1065			Time x Column Factor	0.5606	0.9335	ns	No
																					Time	3.226	0.3238	ns	No
																					Column Factor	14.15	0.0392	*	Yes
																					Subject	41.6	<0.0001	****	Yes
Fig 5l
overshoot for all hit trajectories of 5 days over two blocks for Pf pre-lesion and Pf pre-control groups
BLOCK 1	PF HET									PF WT											Two-way RM ANOVA	Matching: Stacked
	19261	19498	19614	19617	21575	21579	21852	21854		19259	19508	19615	19616	19619	21577	21583	21853	22385	22386		Assume sphericity?	No
E1	13.44	3.04	2.68	8.59	15.64	12.97	13.04	8.7		6.43	4.51	8.44	2.68	10.64	4.21	8.43	7.98	10.64	11.68		Alpha	0.05
EM	15	9.54	5.84	6.69	20.88	16.84	17.5	6.74		7.37	6.41	3.2	4.03	17.99	2.95	14.9	9.01	12.24	8.16
M	13.24	5.89	5.49	16.36	14.17	10.19	12.13	13.11		20.54	5.15	15.4	3.08	6.35	5.74	12.22	7.31	9.26	4.53		Source of Variation	% of total variation	P value	P value summary	Significant?
ML	12.46	10.43	2.68	7.47	17.75	16.37	27.29	8.68		12.48	8.15	10.78	4.52	8.31	6.42	10.51	5.71	5.45	11.61		Time x Column Factor	2.045	0.6119	ns	No
L1	12.2	13.9	0.79	6.74	3.93	21.28	0.9	12.06		14.99	3.09	13.45	5.8	12.16	2.88	9.84	12.44	7.25	5.73		Time	2.617	0.458	ns	No
																					Column Factor	6.395	0.133	ns	No
Fig 5m
overshoot for all hit trajectories of 5 days over two blocks for VAL pre-lesion and VAL pre-control groups
BLOCK 1	VAL Het								VAL WT												Two-way RM ANOVA	Matching: Stacked
	19257	19499	19505	19620	21570	21580	21584		19258	19262	19504	19509	19618	21571	21573	21585	21586	22384			Assume sphericity?	No
E1	5.51	7.13	7.12	4.63	10.02	8.05	8.7		10.3	4.02	7.57	2.3	6.24	7.72	4.43	7.11	2.5	7.1			Alpha	0.05
EM	7.04	9.54	8.96	7.88	9.83	16.61	10.76		11.46	6.22	3.86	3.49	4.91	10.67	11.89	4.15	2.36	11.2
M	3.72	10.56	7.84	5.46	13.6	12.86	13.3		6.48	6.18	4.16	4.21	4.73	11.34	11.3	3.39	3.19	8.51			Source of Variation	% of total variation	P value	P value summary	Significant?
ML	17.64	13.88	4.91	6.81	10.34	8.93	12.12		6.3	6.38	2.01	3.52	2.82	15.76	7.21	7.88	0.45	8.25			Time x Column Factor	2.561	0.3998	ns	No
L1	16.37	8.55	13.59	4.55	10.65	16.48	10.72		9.87	7.5	5.84	5.84	3.19	9.86	6.32	10.89	4.16	4			Time	4.802	0.1407	ns	No
																					Column Factor	19.66	0.0124	*	Yes
																					Subject	36.54	<0.0001	****	Yes
BLOCK 2	VAL HET								VAL WT
	19257	19499	19505	19620	21570	21580	21584		19258	19262	19504	19509	19618	21571	21573	21585	21586	22384			Two-way RM ANOVA	Matching: Stacked
E2	2.15	8.78	10.51	4.85	15.55	16.16	9.24		8.81	13.03	9.85	9.51	2.55	14.2	11.84	8.69	6.52	15.81			Assume sphericity?	No
EM	12.76	10.81	9.22	6.61	10.21	10.07	6.54		5.95	8.37	3.96	7.86	3.25	4.78	8.53	13.39	11.89	11.65			Alpha	0.05
M	17.13	10.15	7.74	5.38	9.24	14.17	4.85		14.04	3.94	3.39	11.95	5.84	5	12.12	5.57	5.33	8.99
ML	14.78	9.73	7.7	4.08	14.96	3.73	11.49		4.74	5.16	5.79	10.92	2.27	3.49	16.09	5.72	12.05	16.23			Source of Variation	% of total variation	P value	P value summary	Significant?
L2	8.11	10.96	3.47	9.28	14.85	10.41	3.78		6.91	4.72	4.37	13.47	5.41	1.89	8.57	9	5.06	9.6			Time x Column Factor	1.29	0.8377	ns	No
																					Time	2.584	0.558	ns	No
																					Column Factor	2.393	0.3525	ns	No
																					Subject	38.98	0.0019	**	Yes

## Sheet: Fig 6
Fig 6d
For Pf post-lesion and post-control groups, normalized performance on the last day of block 1 before lesions (d28), and the first (d1) and last (d9) day of post-lesion test
PF WT				PF HET
d28	d1	d9		d28	d1	d9
1	0.72	0.56		1	0.889	0.556
1	0.42	1.28		1	0.877	0.667
1	1.121	0.364		1	0.83	0.358
1	0.596	0.615		1	0.5	1
1	2.25	2		1	0.636	1.136
				1	0.889	0.597
Column C	d9			Column F	d9
vs.	vs.			vs.	vs.
Column A	d28			Column D	d28
Wilcoxon matched-pairs signed rank test				Wilcoxon matched-pairs signed rank test
P value	0.8125			P value	0.125
Exact or approximate P value?	Exact			Exact or approximate P value?	Exact
P value summary	ns			P value summary	ns
Significantly different (P < 0.05)?	No			Significantly different (P < 0.05)?	No
One- or two-tailed P value?	Two-tailed			One- or two-tailed P value?	Two-tailed
Sum of positive, negative ranks	6.000 , -9.000			Sum of positive, negative ranks	1.000 , -14.00
Sum of signed ranks (W)	-3			Sum of signed ranks (W)	-13
Number of pairs	5			Number of pairs	6
Number of ties (ignored)	0			Number of ties (ignored)	1
Fig 6e
For Pf post-lesion and post-control groups, normalized variability of initial vector on the last day of block 1 before lesions (d28), and the first (d1) and last (d9) day of post-lesion test
PF WT				PF HET
d28	d1	d9		d28	d1	d9
1	1.163	1.408		1	0.915	1.074
1	1.547	1.227		1	0.974	1.382
1	0.936	0.968		1	1.011	1.379
1	1.062	1.082		1	1.383	1.173
1	1.312	1.198		1	1.057	1.171
				1	1.042	1.239
Column C	d9			Column F	d9
vs.	vs.			vs.	vs.
Column A	d28			Column D	d28
Wilcoxon matched-pairs signed rank test				Wilcoxon matched-pairs signed rank test
P value	0.125			P value	0.0312
Exact or approximate P value?	Exact			Exact or approximate P value?	Exact
P value summary	ns			P value summary	*
Significantly different (P < 0.05)?	No			Significantly different (P < 0.05)?	Yes
One- or two-tailed P value?	Two-tailed			One- or two-tailed P value?	Two-tailed
Sum of positive, negative ranks	14.00 , -1.000			Sum of positive, negative ranks	21.00 , 0.000
Sum of signed ranks (W)	13			Sum of signed ranks (W)	21
Number of pairs	5			Number of pairs	6
Number of ties (ignored)	0			Number of ties (ignored)	0
Fig 6f
For Pf post-lesion and post-control groups, normalized peak speed of movements on the last day of block 1 before lesions (d28), and the first (d1) and last (d9) day of post-lesion test
PF WT				PF HET
d28	d1	d9		d28	d1	d9
1	1.048	0.878		1	0.747	1.017
1	0.737	0.83		1	1.071	0.913
1	1.08	1.972		1	1.212	1.181
1	0.774	1.002		1	0.586	0.568
1	1.043	1.136		1	0.782	1.306
				1	1.103	1.087
Column C	d9			Column F	d9
vs.	vs.			vs.	vs.
Column A	d28			Column D	d28
Wilcoxon matched-pairs signed rank test				Wilcoxon matched-pairs signed rank test
P value	0.8125			P value	0.75
Exact or approximate P value?	Exact			Exact or approximate P value?	Exact
P value summary	ns			P value summary	ns
Significantly different (P < 0.05)?	No			Significantly different (P < 0.05)?	No
One- or two-tailed P value?	Two-tailed			One- or two-tailed P value?	Two-tailed
Sum of positive, negative ranks	9.000 , -6.000			Sum of positive, negative ranks	12.50 , -8.500
Sum of signed ranks (W)	3			Sum of signed ranks (W)	4
Number of pairs	5			Number of pairs	6
Number of ties (ignored)	0			Number of ties (ignored)	0
Fig 6g
For Pf post-lesion and post-control groups, normalized overshoot of hit trajectories on the last day of block 1 before lesions (d28), and the first (d1) and last (d9) day of post-lesion test
PF WT				PF HET
d28	d1	d9		d28	d1	d9
1	1.19911	0.918879		1	0.871579	1.94526
1	1.19773	1.21285		1	0.733499	0.704234
1	0.692747	1.00245		1	0.954545	1.16996
1	1.01595	1.52542		1	0.976717	0.911525
1	0.816696	0.725044		1	1.27401	2.53864
				1	0.38937	0.709518
Column C	d9			Column F	d9
vs.	vs.			vs.	vs.
Column A	d28			Column D	d28
Wilcoxon matched-pairs signed rank test				Wilcoxon matched-pairs signed rank test
P value	0.8125			P value	0.6875
Exact or approximate P value?	Exact			Exact or approximate P value?	Exact
P value summary	ns			P value summary	ns
Significantly different (P < 0.05)?	No			Significantly different (P < 0.05)?	No
One- or two-tailed P value?	Two-tailed			One- or two-tailed P value?	Two-tailed
Sum of positive, negative ranks	9.000 , -6.000			Sum of positive, negative ranks	13.00 , -8.000
Sum of signed ranks (W)	3			Sum of signed ranks (W)	5
Number of pairs	5			Number of pairs	6
Number of ties (ignored)	0			Number of ties (ignored)	0
Fig 6H
For VAL post-lesion and post-control groups, normalized performance on the last day of block 1 before lesions (d28), and the first (d1) and last (d9) day of post-lesion test
VAL WT				VAL HET
d28	d1	d9		d28	d1	d9
1	0.742	1.452		1	0.241	0.532
1	0.484	0.29		1	0.667	0.778
1	0.882	1.412		1	1.217	1.435
1	0.839	0.581		1	0.767	1.1
1	0.146	1.244
1	0.483	0.034
Column C	d9			Column F	d9
vs.	vs.			vs.	vs.
Column A	d28			Column D	d28
Wilcoxon matched-pairs signed rank test				Wilcoxon matched-pairs signed rank test
P value	0.5625			P value	0.875
Exact or approximate P value?	Exact			Exact or approximate P value?	Exact
P value summary	ns			P value summary	ns
Significantly different (P < 0.05)?	No			Significantly different (P < 0.05)?	No
One- or two-tailed P value?	Two-tailed			One- or two-tailed P value?	Two-tailed
Sum of positive, negative ranks	7.000 , -14.00			Sum of positive, negative ranks	4.000 , -6.000
Sum of signed ranks (W)	-7			Sum of signed ranks (W)	-2
Number of pairs	6			Number of pairs	4
Number of ties (ignored)	0			Number of ties (ignored)	0
Fig 6I
For VAL post-lesion and post-control groups, normalized variability of initial vector on the last day of block 1 before lesions (d28), and the first (d1) and last (d9) day of post-lesion test
VAL WT				VAL HET
d28	d1	d9		d28	d1	d9
1	0.788	0.973		1	1.918	1.653
1	1.301	0.99		1	1.107	1.146
1	1.061	1.049		1	0.896	1
1	1.338	1.585		1	1.03	0.891
1	0.86	1.17
1	1.194	0.97
Column C	d9			Column F	d9
vs.	vs.			vs.	vs.
Column A	d28			Column D	d28
Wilcoxon matched-pairs signed rank test				Wilcoxon matched-pairs signed rank test
P value	0.4375			P value	0.5
Exact or approximate P value?	Exact			Exact or approximate P value?	Exact
P value summary	ns			P value summary	ns
Significantly different (P < 0.05)?	No			Significantly different (P < 0.05)?	No
One- or two-tailed P value?	Two-tailed			One- or two-tailed P value?	Two-tailed
Sum of positive, negative ranks	15.00 , -6.000			Sum of positive, negative ranks	5.000 , -1.000
Sum of signed ranks (W)	9			Sum of signed ranks (W)	4
Number of pairs	6			Number of pairs	4
Number of ties (ignored)	0			Number of ties (ignored)	1
Fig 6I
For VAL post-lesion and post-control groups, normalized peak speed of all trajectories on the last day of block 1 before lesions (d28), and the first (d1) and last (d9) day of post-lesion test
VAL WT				VAL HET
d28	d1	d9		d28	d1	d9
1	0.733	1.154		1	0.783	1.021
1	1.009	0.82		1	0.974	1.117
1	0.789	0.937		1	1.538	1.323
1	1.023	1.301		1	0.999	1.353
1	0.959	1
1	1.079	0.812
Column C	d9			Column F	d9
vs.	vs.			vs.	vs.
Column A	d28			Column D	d28
Wilcoxon matched-pairs signed rank test				Wilcoxon matched-pairs signed rank test
P value	>0.9999			P value	0.125
Exact or approximate P value?	Exact			Exact or approximate P value?	Exact
P value summary	ns			P value summary	ns
Significantly different (P < 0.05)?	No			Significantly different (P < 0.05)?	No
One- or two-tailed P value?	Two-tailed			One- or two-tailed P value?	Two-tailed
Sum of positive, negative ranks	7.000 , -8.000			Sum of positive, negative ranks	10.00 , 0.000
Sum of signed ranks (W)	-1			Sum of signed ranks (W)	10
Number of pairs	6			Number of pairs	4
Number of ties (ignored)	1			Number of ties (ignored)	0
Fig 6K
For VAL post-lesion and post-control groups, normalized overshoot of hit trajectories on the last day of block 1 before lesions (d28), and the first (d1) and last (d9) day of post-lesion test
VAL WT				VAL HET
d28	d1	d9		d28	d1	d9
1	0.362184	0.919441		1	0.917355	1.83265
1	0.896595	0.906683		1	1.45733	2.00657
1	1.23809	1.01128		1	1.07489	0.811064
1	1.64424	2.78176		1	0.834237	0.836561
1	0.673152	0.547341
1	2.14846	2.03072
Column C	d9			Column F	d9
vs.	vs.			vs.	vs.
Column A	d28			Column D	d28
Wilcoxon matched-pairs signed rank test				Wilcoxon matched-pairs signed rank test
P value	0.8438			P value	0.625
Exact or approximate P value?	Exact			Exact or approximate P value?	Exact
P value summary	ns			P value summary	ns
Significantly different (P < 0.05)?	No			Significantly different (P < 0.05)?	No
One- or two-tailed P value?	Two-tailed			One- or two-tailed P value?	Two-tailed
Sum of positive, negative ranks	12.00 , -9.000			Sum of positive, negative ranks	7.000 , -3.000
Sum of signed ranks (W)	3			Sum of signed ranks (W)	4
Number of pairs	6			Number of pairs	4
Number of ties (ignored)	0			Number of ties (ignored)	0

## Sheet: Supp Fig 1
Supp Fig 1d
Inactive target hit ratio
	Target 1												Target 2
	T473	T512	T513	T54	T55	C6167	T410	T510	T511 -T1	T56 - T1			T473	T512	T513	T54	T55	C6167	T410	T510	T511 -T1	T56 - T1
E	0.15	0.09		0.3	0.2	0.25	0.26	0.03	0.3	0.06			0.28	0.31	0.51	0.34	0.16	0.03	0.27	0.45		0.12
EM	0.1			0.23	0.12	0.32	0.2	0.03	0.29	0.04			0.2	0.27	0.68	0.06	0.07	0	0.31	0.25
M	0.16	0.15		0.09	0.05	0.26	0.03	0.01	0.19	0.02			0.18	0.08	0.1	0.03	0.06	0.01	0.09	0.01
ML	0.08			0.26	0.04	0.13	0.04	0	0.14	0			0.01	0.06	0.05	0.02	0.01	0.01	0.11	0
L	0.07	0.27	0	0.1	0.01	0.18	0.07	0.01	0.12	0			0.02	0.02	0.02	0.03	0.05	0.08	0.01	0
Mixed-effects model (REML)	Matching: Both factors						Šídák's multiple comparisons test	Mean Diff.	95.00% CI of diff.	Below threshold?	Summary	Adjusted P Value
Assume sphericity?	No
Alpha	0.05						Target 1
							E vs. EM	0.0275	-0.02994 to 0.08494	No	ns	0.4922
Fixed effects (type III)	P value	P value summary	Statistically significant (P < 0.05)?				E vs. M	0.07556	-0.03482 to 0.1859	No	ns	0.2203
Row Factor	0.0002	***	Yes				E vs. ML	0.1075	0.02743 to 0.1876	Yes	*	0.0117
Column Factor	0.9627	ns	No				E vs. L	0.09	-0.04004 to 0.2200	No	ns	0.2128
Row Factor x Column Factor	0.1044	ns	No
							Target 2
							E vs. EM	0.06375	-0.09835 to 0.2258	No	ns	0.6535
							E vs. M	0.2238	0.04457 to 0.4029	Yes	*	0.0171
							E vs. ML	0.26	0.08269 to 0.4373	Yes	**	0.0072
							E vs. L	0.265	0.06122 to 0.4688	Yes	*	0.0139

## Sheet: Supp Fig 4
Supp Fig 4c
Changes is positive, negative, and not modulated Pf cells over block 1 at movement onset
Positive cells
E1	L1	E2		Kruskal-Wallis test			Dunn's multiple comparisons test	Mean rank diff.	Significant?	Summary	Adjusted P Value
0.309898	0.30207	0.579107		P value	<0.0001		L1 vs. E2	-94.74	Yes	****	<0.0001	B-C
0.293761	0.271106	0.599997		Exact or approximate P value?	Approximate		E1 vs. L1	51.63	Yes	***	0.0002	A-B
0.160723	0.594025	0.232544		P value summary	****		E1 vs. E2	-43.11	Yes	**	0.0013	A-C
0.287758	0.287724	0.346742		Do the medians vary signif. (P < 0.05)?	Yes
0.365799	0.537268	0.376898		Number of groups	3
0.522428	0.280914	0.941671		Kruskal-Wallis statistic	49.76
0.486037	0.684136	0.31947
0.745923	0.379163	0.774741
0.271844	0.09174	0.399626
0.57872	0.804058	0.330733
0.4591	0.230841	0.556128
0.16854	0.177638	1.05084
0.301561	0.655332	0.310215
0.396139	0.771278	0.218798
0.145581	0.601466	0.408965
0.357632	0.204188	0.407569
0.693976	0.328029	0.537925
0.302193	0.180621	0.24105
0.162957	0.351627	0.512981
0.438782	0.696597	0.356289
0.430977	0.15939	0.234379
0.521263	0.273186	0.536721
0.397806	0.256809	0.327641
0.339521	0.155086	0.367122
0.597164	0.499759	0.384126
0.205233	0.371552	0.081526
0.414077	0.0305183	0.476877
0.350517	0.230929	0.422007
0.144188	0.50032	0.528567
0.234763	0.329427	0.669859
0.271703	0.239354	0.273227
0.444406	0.524089	0.368781
0.458876	0.734126	0.63864
0.297937	0.816856	0.280863
0.136763	0.514927	0.257662
0.166496	0.301465	0.999682
0.23975	0.414703	0.688209
0.20741	0.793372	0.364042
0.344851	0.200593	0.509703
0.228011	0.356555	0.166469
0.12608	0.206143	0.428082
0.243166	0.250066	0.720307
0.276377	0.556281	0.824055
0.294883	-0.0748467	0.959259
0.381381	0.167215	0.962825
0.159351	-0.102754	0.909053
0.0485751	0.697038	0.460941
0.239568	-0.272072	0.788832
0.478306	-0.0938641	0.643813
-0.0772893	0.146848	0.417811
0.296355	-0.102097	1.27444
0.200664	0.0311237	0.824003
0.174148	-0.207814	0.841798
0.318274	-0.101363	1.27302
0.0313783	-0.0563813	0.536387
0.263961	-0.0284986	1.12195
0.31816	0.0656011	1.25898
0.123878	0.0718388	1.01456
0.613409	0.664609	0.774192
0.414498	0.218845	1.03584
0.369744	0.215081	1.24691
0.0299068	-0.145535	1.15766
0.504694	0.276116	1.02722
0.498357	-0.00422109	1.0053
0.562429	0.0200197	0.743278
0.542827	-0.0965814	1.18513
0.0479784	0.133718	0.859195
0.224883	0.146606	0.54182
0.227979	0.79873	0.941232
0.481177	0.745603	0.909343
0.339203	0.229726	0.811359
0.362499	0.093851	0.740883
1.28472	0.328156	0.737733
0.969711	0.25227	0.910126
0.598885	0.257645	-0.333954
0.512252	-0.130648	0.404794
0.884848	-0.0483967	0.322396
1.056	0.218721	1.46802
0.982122	0.481869	0.308943
0.629137	0.865363	1.12261
0.633848	0.353901	0.319281
1.17212	0.299781	0.468237
0.745106	0.0483422	0.699061
0.622924	0.0601058	0.698127
0.526226	0.159372	0.939395
0.845289	-0.173165	0.734615
0.913295	-0.29408	0.647005
0.736165	0.228971	0.0340309
0.605502	0.283601	0.512241
0.490654		-0.000878831
0.918529		0.472708
0.590275		0.316906
0.347497		0.582642
0.624347		0.508349
0.952837		0.56496
0.530245		0.190549
0.332629		0.2838
0.754724		0.0861361
0.75687		0.0882451
0.525619		0.37658
-0.00795241		0.512113
0.543576		0.243015
0.341374		0.363983
0.559359
0.398454
0.266506
0.31343
0.348201
1.06739
0.357606
0.716434
0.525686
0.719249
0.349854
0.136654
0.838365
0.625267
0.397684
0.209971
0.114184
0.390986
0.247396
0.680816
0.657704
0.436535
0.206807
-0.0404809
0.772484
0.366719
negative cells				Kruskal-Wallis test			Dunn's multiple comparisons test	Mean rank diff.	Significant?	Summary	Adjusted P Value
E1	L1	E2		P value	0.0295		L1 vs. E2	8.967	Yes	*	0.0281
-0.185792	0.0403024	-0.134366		Exact or approximate P value?	Approximate		E1 vs. L1	-3.829	No	ns	>0.9999
-0.0259635	-0.0200963	-0.247257		P value summary	*		E1 vs. E2	5.138	No	ns	0.5538
-0.0457457	0.071605	-0.198421		Do the medians vary signif. (P < 0.05)?	Yes
-0.118596	0.119078	-0.113693		Number of groups	3
-0.0114353	-0.0473643	-0.103687		Kruskal-Wallis statistic	7.05
	0.124009	0.633765
	-0.151057	0.297952
		-0.346191
		-0.407575
		-0.229876
		-0.587263
		-0.61413
		-0.28969
not modulated cells
E1	L1	E2		Kruskal-Wallis test			Dunn's multiple comparisons test	Mean rank diff.	Significant?	Summary	Adjusted P Value
0.0647997	0.290983	0.234012		P value	0.2859		L1 vs. E2	-9.958	No	ns	>0.9999
0.156443	0.0693063	0.125506		Exact or approximate P value?	Approximate		E1 vs. L1	-8.716	No	ns	>0.9999
0.27027	0.0492526	0.256217		P value summary	ns		E1 vs. E2	-18.67	No	ns	0.3424
0.152114	-0.346467	0.0830149		Do the medians vary signif. (P < 0.05)?	No
0.142053	0.100843	0.116732		Number of groups	3
0.310745	0.202418	0.126783		Kruskal-Wallis statistic	2.504
0.0854046	0.405797	0.00396109
0.144696	0.143255	0.376389
0.208618	0.104464	0.179777
0.108802	0.154174	0.0934795
0.0964431	0.0667367	0.354167
0.220453	0.00507079	0.291912
0.144482	0.210344	0.426241
0.288766	0.154733	0.0314864
0.0231099	0.00768932	0.0662407
-0.0197574	0.259029	0.0203784
0.10118	0.352265	0.120331
0.174801	0.0215314	0.0127923
0.0728774	0.0136178	0.64871
0.112316	0.31173	0.186348
-0.0955555	0.198523	0.0541967
0.781379	-0.261494	0.38492
0.0937831	0.297537	0.344234
0.481045	0.250106	0.426767
0.116621	-0.079263	0.228082
-0.020551	0.0577216	0.296212
0.172741	0.129682	0.304669
0.0213794	0.327758	0.273224
0.116053	0.107812	0.296299
0.155565	0.207704	0.478105
0.171625	0.154389	0.220485
0.020323	0.0837063	0.124892
0.181344	0.194724	0.299396
0.181929	0.14949	0.315632
0.0954778	0.154393	0.0308753
-0.00479198	-0.145776	0.0884238
0.206454	-0.00638789	0.523697
0.312237	0.403841	0.229796
0.178605	-0.0665687	0.266153
0.193965	0.179255	0.213101
0.30912	0.06641	0.337759
0.352197	0.345795	-0.193836
0.12578	-0.0462075	0.174932
0.268354	0.369789	0.0356589
0.236428	0.311642	0.397561
-0.0745025	-0.240201	0.752789
0.0886747	0.436833	-0.0353028
0.00519695	0.298562	0.13736
0.160959	-0.108178	0.433026
0.250213	0.423231	0.566804
0.128904	0.456047	0.362486
0.0200438	-0.0376109	-0.0924252
0.0715052	0.0757798	0.253955
-0.0173392	0.251633	0.28311
0.0293477	0.369792	-0.0433309
0.0177313	0.163323	0.0672259
-0.000423017	0.225961	0.18959
0.321153	0.288412	0.211351
0.0274898	0.189429	0.0615903
0.209645	0.273417	0.281754
0.219636	0.5638	0.325248
-0.000709327	0.426307	0.0418058
-0.108679	0.491835	0.109082
0.0555244	0.466852	-0.00647302
0.217068	0.100693	0.0861432
0.21711	0.50445	-0.0085784
0.194234	-0.06444	0.168487
0.70741	0.222551	0.000668523
-0.127214	0.22951	-0.02431
0.0523145	0.268577	0.170626
-0.0907235	0.0592194	0.271948
-0.194987	0.501832	0.636943
0.206837	0.148455	0.0593356
0.45428	0.108669	-0.0650351
0.240349	0.244272	-0.168235
0.091851	0.200609	0.215342
0.209985	0.0378096	-0.129564
-0.0983604	0.101107	0.312912
0.0105085	0.470714	-0.0667927
	0.0825379	0.158905
	0.0847804	-0.0304381
	-0.0112225	-0.0975258
	0.0771475	-0.2244
	0.0752865
	-0.0121134
	0.213225
	-0.0856192
	0.06064
	-0.312861
	0.321997
	-0.137438
	-0.127903
	0.271675
	-0.0133734
	-0.244425
	0.359612
	-0.257191
	-0.0360422
Supp Fig 4e
Distribution of positively, negatively, and not modulated cells in Pf
	positive	negative	not		P value and statistical significance
E1	129	5	79		Test	Fisher's exact test
L1	89	7	98		P value	0.0118
					P value summary	*
					One- or two-sided	NA
					Statistically significant (P < 0.05)?	Yes
L1	89	7	98		P value and statistical significance
E2	103	13	83		Test	Fisher's exact test
					P value	0.1343
					P value summary	ns
					One- or two-sided	NA
					Statistically significant (P < 0.05)?	No
Supp Fig 4d
Changes is positive, negative, and not modulated VAL cells over block 1 at movement onset
positive
E1	L1	E2		Kruskal-Wallis test			Dunn's multiple comparisons test	Mean rank diff.	Significant?	Summary	Adjusted P Value
0.290343	0.0936023	-0.0697224		P value	0.0008		L1 vs. E2	-30.25	Yes	*	0.0189
0.366631	0.184132	-0.00555365		Exact or approximate P value?	Approximate		E1 vs. L1	39.2	Yes	***	0.0006
0.107603	0.151404	0.0472812		P value summary	***		E1 vs. E2	8.948	No	ns	>0.9999
0.296718	0.2842	0.16449		Do the medians vary signif. (P < 0.05)?	Yes
0.263779	0.439266	0.355921		Number of groups	3
0.586815	0.239791	0.290602		Kruskal-Wallis statistic	14.37
0.268915	0.299261	0.287987
0.213719	0.0083343	0.338397
0.236933	0.266941	0.335933
0.134372	0.053199	0.0541953
0.337426	0.108001	0.0606916
0.38921	0.507948	0.13118
0.0875977	0.193485	0.0597999
0.271118	0.0420387	0.0108568
0.146623	0.196849	0.195658
0.249691	0.169351	-0.0705595
0.397704	-0.0378749	0.234795
0.182432	0.220689	-0.021359
0.154938	0.0924426	0.5271
0.160706	-0.19515	0.525494
0.0794027	-0.18588	0.213358
0.259483	-0.244914	0.180897
0.252188	-0.12853	0.155691
0.247851	0.0111756	0.578899
0.471916	0.129248	0.474202
0.188603	0.0607516	0.548606
0.407165	-0.0200965	0.630683
0.533481	0.122809	0.180348
0.378603	0.514551	0.496247
0.157228	0.39171	0.216342
0.445291	0.678737	0.38404
0.302171	-0.189784	0.298549
0.264814	0.084125	0.329513
0.0439566	0.591845	0.43201
0.21387	0.70717	0.259375
0.620922	0.261692	0.207389
0.215441	0.334875	0.234366
0.415797	0.313444	0.463312
0.222305	0.223227	0.4561
0.40839	0.191999	0.420874
0.138769	0.496082	0.626469
0.215903	0.152558	0.747258
0.663584	0.398307	0.888447
0.119727	0.399481	0.373919
0.24922	0.48858	0.524365
0.345269	0.365036	0.266198
0.157856	0.262549	0.498896
0.19785	0.709502	0.501079
0.220115	0.172905	0.621595
0.109354	0.451112	0.289432
0.171075	-0.109104	0.29371
0.0850167	0.0106736	0.218977
0.402851	0.130531	0.372323
0.771341	-0.0320578	0.129519
0.77889		0.283364
1.01791		0.27091
0.70076		0.452154
0.797559		0.548596
0.617051		0.204165
0.587829		0.76583
0.712818		0.136861
0.837667		0.401393
0.0478764		0.185567
0.581977		0.217051
1.03701		0.571602
0.311697		0.279843
0.650579		0.34947
0.447445		-0.0878337
0.312712
1.05859
0.675259
0.975039
0.534501
0.530873
0.461539
0.512299
0.457172
0.237564
0.287966
0.402951
0.0979231
0.580689
0.410679
-0.109715
0.118684
0.422758
0.367869
0.132483
negative
E1	L1	E2		Kruskal-Wallis test			Dunn's multiple comparisons test	Mean rank diff.	Significant?	Summary	Adjusted P Value
-0.209903	-0.308583	-0.56968		P value	<0.0001		L1 vs. E2	-0.1338	No	ns	>0.9999
-0.0982664	-0.55115	-0.733586		Exact or approximate P value?	Approximate		E1 vs. L1	27.2	Yes	***	0.0003
-0.18609	-0.294375	-0.525842		P value summary	****		E1 vs. E2	27.07	Yes	****	<0.0001
-0.037738	-0.389914	-0.507236		Do the medians vary signif. (P < 0.05)?	Yes
-0.492988	-0.5461	-0.557429		Number of groups	3
-0.300702	-0.254594	-0.486832		Kruskal-Wallis statistic	21.18
-0.281496	-0.429097	-0.255313
-0.288576	-0.356361	-0.475224
-0.195464	-0.323586	-0.201422
-0.126952	-0.390571	-0.381948
-0.11756	-0.372856	-0.0320554
-0.264515	-0.287985	-0.333947
-0.0971811	-0.307687	-0.179088
0.398042	-0.445756	-0.453773
-0.320416	-0.35775	-0.486886
0.446694	-0.701434	-0.600566
-0.194043	-0.532159	-0.586271
-0.324344	-0.41472	-0.708157
	-0.497483	-0.531063
	-0.355729	-0.410382
	-0.48946	-0.74741
	-0.455384	-0.440206
		-0.297585
		-0.363232
		-0.57793
		-0.0509769
		-0.458215
		-0.429289
		-0.256942
		-0.308616
		-0.467227
		-0.184077
		-0.319698
		-0.307099
		-0.242155
not modulated
E1	L1	E2		Kruskal-Wallis test			Dunn's multiple comparisons test	Mean rank diff.	Significant?	Summary	Adjusted P Value
0.250334	0.015913	-0.0617027		P value	0.0753		L1 vs. E2	-9.476	No	ns	>0.9999	B-C
0.185203	0.0705672	0.0628593		Exact or approximate P value?	Approximate		E1 vs. L1	22.16	No	ns	0.0759	A-B
0.132509	0.108716	-0.144798		P value summary	ns		E1 vs. E2	12.68	No	ns	0.5876	A-C
0.055024	0.0997491	-0.0738911		Do the medians vary signif. (P < 0.05)?	No
0.0977274	0.0414895	0.069106		Number of groups	3
0.228161	-0.126895	0.0851839		Kruskal-Wallis statistic	5.172
0.170861	-0.350464	0.00891228
0.320314	0.212275	0.0598891
0.186241	-0.650402	0.0132516
0.247299	-0.153043	0.200449
0.0753368	-0.187381	-0.0306363
0.0113874	0.363107	0.225683
0.118915	0.263733	0.205204
0.0197978	0.713718	0.152182
0.0318534	0.342853	0.232265
-0.0387655	0.0587562	-0.147734
0.0975506	-0.22572	0.206076
0.0247728	0.0101316	0.0827942
0.146705	0.0658648	-0.0817011
0.120473	0.0848537	0.022514
-0.0231045	-0.310468	0.0162283
0.000835772	-0.137031	0.297782
0.0472462	0.454475	-0.0332475
0.254586	-0.0116368	0.149681
0.121922	-0.0263737	0.0297809
0.189311	0.0168596	0.155265
0.169877	0.0592957	0.159888
0.0526042	0.104798	0.108117
0.101744	-0.0428187	-0.0163655
0.0361938	0.197807	0.0498373
-0.0679447	-0.0757111	0.245564
0.0345265	-0.0991156	0.118815
0.0381348	0.282914	0.0836117
0.111826	0.0897268	0.138359
0.100939	0.0312256	0.259261
-0.0217302	0.0621603	0.243226
-0.00891541	0.0930344	0.117502
0.0230625	-0.0695061	-0.117681
0.00928469	-0.015057	0.00929161
-0.0866894	-0.0378518	0.236672
0.0815239	0.138643	0.231753
0.178219	-0.24067	-0.023437
0.242085	0.165547	-0.328787
0.0914061	0.177909	-0.177731
0.440719	-0.0248174	-0.157525
0.60831	-0.0674741	-0.275644
0.101559	-0.227436	-0.232775
-0.358618	-0.0333347	-0.15676
0.402221	-0.362884	-0.0787553
0.269167	-0.342096	-0.283744
0.0457193	-0.0814952	-0.0211007
0.206013	-0.0680682	0.0464126
0.0933296	-0.0705554	-0.0529197
0.193282	-0.0876685	-0.0642584
-0.0012277	-0.12416	-0.108946
0.0310444	-0.239678	-0.0376191
0.0888648	0.112812	-0.113399
-0.0673837		0.0653075
0.0291528		-0.229642
-0.202808
0.0216194
0.0187606
-0.197448
0.019003
0.0513452
-0.21445
-0.091621
0.175281
0.0376968
0.113398
-0.109684
-0.277131
-0.16291
-0.138192
0.0125902
0.019771
0.0120401
-0.133679
-0.0482808
-0.13904
-0.0303559
-0.016107
0.123885
Supp Fig 4f
Distribution of positively, negatively, and not modulated cells in VAL
	positive	negative	not		P value and statistical significance
E1	88	18	83		Test	Fisher's exact test
L1	54	22	57		P value	0.1567
					P value summary	ns
					One- or two-sided	NA
					Statistically significant (P < 0.05)?	No
	positive	negative	not		P value and statistical significance
L1	54	22	57		Test	Fisher's exact test
E2	68	35	59		P value	0.4198
					P value summary	ns
					One- or two-sided	NA
					Statistically significant (P < 0.05)?	No

## Sheet: Supp Fig 6
Supp Fig 6c
For PF matched cell populations, trial-averaged fluorescence aligned to movment onset for positively modulated cells
										block switch
block 1					block 1					block 1	block 2				block 2						block 2
E	EM1				ML	L1				L1	E2				E2	EM2					ML2	L2
0.293761	0.547655	Mann Whitney test			0.291714	0.271106	Mann Whitney test			0.30207	0.579107	Mann Whitney test			0.579107	0.263686	Mann Whitney test				0.186307	0.193742	Mann Whitney test
0.486037	0.00380176	P value	0.2446		0.532533	0.594025	P value	0.0985		0.594025	0.599997	P value	<0.0001		0.599997	0.457177	P value	0.022			0.422218	0.842885	P value	0.4272
0.745923	0.222632	Exact or approximate P value?	Exact		0.0724291	0.287724	Exact or approximate P value?	Exact		0.287724	0.232544	Exact or approximate P value?	Exact		0.376898	0.246557	Exact or approximate P value?	Exact			0.375689	0.210749	Exact or approximate P value?	Exact
0.271844	0.610116	P value summary	ns		0.010054	0.280914	P value summary	ns		0.537268	0.376898	P value summary	****		0.941671	-0.0789816	P value summary	*			0.30998	0.182703	P value summary	ns
0.4591	0.287691	Significantly different (P < 0.05)?	No		0.220542	0.684136	Significantly different (P < 0.05)?	No		0.280914	0.941671	Significantly different (P < 0.05)?	Yes		0.31947	0.636015	Significantly different (P < 0.05)?	Yes			0.168579	0.355796	Significantly different (P < 0.05)?	No
0.301561	0.757062	One- or two-tailed P value?	Two-tailed		0.527342	0.379163	One- or two-tailed P value?	Two-tailed		0.684136	0.31947	One- or two-tailed P value?	Two-tailed		0.399626	0.171603	One- or two-tailed P value?	Two-tailed			0.370339	0.545272	One- or two-tailed P value?	Two-tailed
0.16854	0.264259	Sum of ranks in column A,B	5596 , 4134		0.421348	0.804058	Sum of ranks in column D,E	3602 , 3068		0.379163	0.399626	Sum of ranks in column G,H	1627 , 3323		0.330733	0.701513	Sum of ranks in column J,K	1119 , 592			0.286553	-0.16685	Sum of ranks in column M,N	347 , 514
0.145581	0.710618	Mann-Whitney U	2118		0.662809	0.177638	Mann-Whitney U	1357		0.09174	0.774741	Mann-Whitney U	637		1.05084	0.331141	Mann-Whitney U	267			-0.0756264	0.139503	Mann-Whitney U	176
0.357632	0.339632				0.0649558	0.655332				0.804058	0.330733				0.310215	0.243501					0.0864944	0.397034
0.693976	0.163897				0.0183331	0.771278				0.230841	0.556128				0.408965	0.242186					0.45543	0.229914
0.302193	0.179208				-0.116894	0.601466				0.177638	1.05084				0.537925	0.30077					0.294628	0.460808
0.430977	0.0139388				0.146643	0.204188				0.771278	0.310215				0.512981	0.258163					0.0387082	0.166631
0.397806	0.316132				0.239148	0.180621				0.204188	0.218798				0.536721	0.395235					0.0401089	0.233495
0.597164	0.200322				0.43202	0.351627				0.180621	0.408965				0.327641	0.309888					-0.0174803	0.296576
0.205233	0.583352				0.814402	0.696597				0.351627	0.512981				0.422007	0.478042					0.214017	0.516094
0.414077	0.345231				0.544851	0.155086				0.696597	0.537925				0.528567	0.365934					0.207744	0.693965
0.144188	0.286347				0.213524	0.371552				0.15939	0.24105				0.669859	0.123034					0.0604582	0.134897
0.234763	0.0967947				0.327874	0.230929				0.155086	0.356289				0.273227	0.844795					-0.00906965	0.188404
0.458876	0.305064				0.388183	0.50032				0.50032	0.234379				0.688209	0.665113						0.151764
0.271703	0.106765				0.228898	0.329427				0.329427	0.536721				0.166469	0.498543						-0.0297587
0.444406	0.251309				-0.0747353	0.239354				0.239354	0.384126				0.509703	0.421167						0.171154
0.136763	0.462326				0.169611	0.514927				0.414703	0.367122				0.720307	0.487812						0.151803
0.166496	0.428762				0.229082	0.414703				-0.272072	0.081526				0.824055	0.0330596						0.0348687
0.23975	0.585666				0.159369	0.206143				-0.0563813	0.422007				0.962825	0.528969
0.228011	0.725649				0.099417	0.250066				0.0718388	0.476877				0.909053	0.569893
-0.0772893	0.289705				0.244627	0.556281				0.215081	0.528567				0.788832
0.174148	0.436284				0.327699	-0.102754				0.276116	0.669859				0.643813
0.0313783	0.648736				0.425419	0.697038				0.146606	0.273227				0.508349
0.31816	0.631877				0.529822	-0.272072				0.79873	0.63864				0.56496
0.369744	0.642763				0.360989	-0.0938641				0.745603	0.688209				0.190549
0.0299068	0.386276				0.794134	0.0311237				0.093851	0.824055				0.2838
0.498357	0.784056				0.309441	-0.101363				0.328156	0.909053				0.0861361
0.562429	0.448763				0.49862	-0.0563813				0.25227	0.788832				0.37658
0.542827	0.478827				0.694702	-0.0284986				-0.130648	0.643813
0.0479784	0.599103				0.27268	0.0718388				0.218721	0.417811
0.227979	0.624171				0.496794	0.664609				0.481869	0.774192
0.481177	0.323775				0.539133	0.218845				0.865363	0.859195
1.28472	0.5567				0.927602	0.215081				0.353901	0.54182
0.512252	0.310841				0.315091	-0.145535				0.299781	0.910126
0.884848	0.215734				0.530213	0.276116				0.0601058	0.322396
1.056	0.800665				0.627732	-0.00422109				0.159372	0.319281
0.982122	0.583964				0.102067	0.0200197				-0.29408	0.468237
0.629137	0.0103853				0.215854	-0.0965814				0.228971	0.699061
1.17212	0.286394				0.1791	0.146606				0.283601	0.698127
0.526226	0.271831				0.548065	0.79873					0.939395
0.736165	0.274567				0.0154756	0.745603					-0.000878831
0.605502	0.208919				0.404083	0.229726					0.472708
0.918529	0.254967				0.596251	0.093851					0.316906
0.590275	0.433226				0.362423	0.328156					0.582642
0.332629	0.409739				0.193818	0.25227					0.508349
0.952837	0.16221				0.261569	0.257645					0.56496
0.530245	0.0683648				0.654409	-0.130648					0.2838
0.75687	0.292614				0.764549	-0.0483967					0.37658
0.525619	0.799876				0.629338	0.481869					0.512113
0.341374	0.114362				0.591456	0.865363					0.243015
0.398454	0.495854				0.795087	0.299781
0.266506	0.909996				0.247915	0.0601058
0.559359	0.316537					0.159372
0.31343	0.109459
0.357606	0.308044
1.06739	0.32447
0.525686	0.577593
0.716434	0.599677
0.719249
0.136654
0.838365
0.360362
0.308056
0.642173
0.346859
0.101561
0.343074
0.161696
0.569336
0.313983
0.677104
Supp Fig 6d
For PF matched cell populations, trial-averaged fluorescence aligned to movment onset for negatively modulated cells
E	EM1				ML	L1				L1	E2				E2	EM2		ML2	L2
-0.0457457	-0.0746957	Mann Whitney test			-0.0801307	0.0403024	Mann Whitney test			0.0403024	-0.134366	Mann Whitney test			-0.113693			0.0138475	0.0597053	Mann Whitney test
-0.219534	-0.0595894	P value	0.5495		-0.0464283	-0.0200963	P value	>0.9999		-0.0200963	-0.198421	P value	0.0289		0.633765			0.240486	-0.0964985	P value	0.7302
	0.0430189	Exact or approximate P value?	Exact		0.0554434	0.071605	Exact or approximate P value?	Exact		0.071605	-0.113693	Exact or approximate P value?	Exact		0.297952			0.00426769	-0.0521636	Exact or approximate P value?	Exact
	0.00816688	P value summary	ns		-0.0166843	0.119078	P value summary	ns		0.119078	0.297952	P value summary	*					-0.155557	0.121611	P value summary	ns
	0.0991345	Significantly different (P < 0.05)?	No		-0.113648	-0.0473643	Significantly different (P < 0.05)?	No		-0.0473643	-0.407575	Significantly different (P < 0.05)?	Yes					0.161195		Significantly different (P < 0.05)?	No
	0.18157	One- or two-tailed P value?	Two-tailed		-0.0076416	0.124009	One- or two-tailed P value?	Two-tailed		0.124009	-0.229876	One- or two-tailed P value?	Two-tailed							One- or two-tailed P value?	Two-tailed
	-0.114301	Sum of ranks in column A,B	11 , 94		-0.00209964		Sum of ranks in column D,E	130 , 60		-0.151057	-0.587263	Sum of ranks in column G,H	75 , 45							Sum of ranks in column M,N	27 , 18
	-0.363322	Mann-Whitney U	8		0.0662387		Mann-Whitney U	39			-0.61413	Mann-Whitney U	9							Mann-Whitney U	8
	-0.21541				0.301455
	-0.38723				0.12795
	0.394566				0.17
	0.0202				0.244637
					0.0216401
Supp Fig 6e
For VAL matched cell populations, trial-averaged fluorescence aligned to movment onset for positively modulated cells
E	EM1				ML	L1					L1	E2					E2	EM2					ML2	L2
0.154938	0.355014	Mann Whitney test			0.169418	0.0936023	Mann Whitney test				0.184132	-0.0697224	Mann Whitney test				-0.00555365	0.291117	Mann Whitney test				0.0257355	0.213338	Mann Whitney test
0.0794027	0.355205	P value	0.2975		0.238953	0.151404	P value	0.3844			0.151404	0.0472812	P value	0.1485			0.0472812	0.268292	P value	0.2146			0.28141	0.206951	P value	0.3397
0.160706	0.163779	Exact or approximate P value?	Exact		0.351628	0.439266	Exact or approximate P value?	Exact			0.2842	0.16449	Exact or approximate P value?	Exact			0.16449	0.388547	Exact or approximate P value?	Exact			0.026613	-0.11299	Exact or approximate P value?	Exact
0.471916	0.331957	P value summary	ns		0.356285	0.299261	P value summary	ns			0.439266	0.355921	P value summary	ns			0.355921	0.348185	P value summary	ns			0.174332	0.0617737	P value summary	ns
0.445291	0.521995	Significantly different (P < 0.05)?	No		0.291615	0.0083343	Significantly different (P < 0.05)?	No			0.239791	0.290602	Significantly different (P < 0.05)?	No			0.290602	0.426879	Significantly different (P < 0.05)?	No			0.236275	0.0271762	Significantly different (P < 0.05)?	No
0.0439566	0.311422	One- or two-tailed P value?	Two-tailed		0.351239	0.053199	One- or two-tailed P value?	Two-tailed			0.299261	0.338397	One- or two-tailed P value?	Two-tailed			0.287987	0.284202	One- or two-tailed P value?	Two-tailed			0.241878	0.132709	One- or two-tailed P value?	Two-tailed
0.415797	0.418599	Sum of ranks in column A,B	585 , 405		0.33729	0.108001	Sum of ranks in column D,E	1018 , 752			0.0083343	0.335933	Sum of ranks in column G,H	1231 , 1619			0.338397	0.322303	Sum of ranks in column J,K	1895 , 1426			0.14512	0.0591841	Sum of ranks in column M,N	1281 , 930
0.345269	0.355467	Mann-Whitney U	195		0.578934	0.507948	Mann-Whitney U	374			0.266941	0.0541953	Mann-Whitney U	565			0.335933	0.310918	Mann-Whitney U	685			0.165525	0.307527	Mann-Whitney U	465
0.220115	0.3137				0.146221	0.193485					0.053199	0.0606916					0.0541953	0.272595					0.357637	0.117012
0.77889	0.344024				0.192811	0.128351					0.108001	0.0597999					0.13118	0.13112					0.16502	0.0904132
0.771341	0.313476				0.131091	0.0603297					0.507948	0.195658					0.0597999	0.180493					-0.0361058	-0.0995971
0.797559	0.17742				0.134771	-0.019957					0.193485	0.0108568					0.195658	0.295273					0.0661815	0.0115
0.617051	0.606871				0.263727	0.121957					0.0420387	0.234795					0.0108568	0.173188					0.216316	-0.0186484
0.712818	0.518782				0.423242	0.38899					-0.0378749	-0.021359					-0.0705595	0.175397					-0.0439969	0.251578
0.587829	0.305385				0.288474	0.674023					0.0924426	0.5271					0.234795	0.291355					0.183845	0.120077
0.0478764	0.123641				0.0674134	0.0835408					-0.18588	0.213324					-0.021359	0.303905					0.24759	0.0912303
0.311697	0.625913				0.241651	0.587735					0.011098	0.180939					0.5271	0.448898					0.168618	0.595144
0.312712	0.733674				0.248268	0.702259					0.128351	0.578899					0.180939	0.128341					-0.0180105	0.754658
1.05859	0.333385				0.508766	0.259875					0.0603297	0.474202					0.578899	7.82502e-06					0.191746	0.507594
0.534501	0.239982				0.404539	0.334875					-0.019957	0.548606					0.474202	0.184514					0.0436375	0.195418
0.530873					0.411737	0.313444					0.121957	0.180348					0.548606	0.193385					0.205993	0.39777
0.461539					0.491742	0.223227					0.38899	0.329513					0.630683	0.0732798					0.317153	0.173843
0.512299					0.220412	0.19102					0.674023	0.43201					0.180348	0.0538633					0.267948	0.193548
0.422758					0.894572	0.363174					0.0835408	0.207389					0.38404	0.660821					0.215823	0.0661225
					0.263606	0.705882					0.587735	0.626469					0.298549	0.127791					0.305764	0.226466
					0.158767	0.44881					0.702259	0.888447					0.329513	0.425643					0.137263	0.198652
					0.0899534	-0.0318943					0.259875	0.524365					0.43201	0.404568					0.339327	0.242759
					0.651801						0.334875	0.498896					0.4561	0.555535					0.365904	0.292467
					0.534754						0.313444	0.29371					0.747258	0.258906					0.226493	0.22614
					0.403512						0.223227	0.289432					0.373919	0.168512					0.138663	0.017064
					0.0348777						0.19102	0.218977					0.524365	0.424653					0.16172
					0.0182576						0.396275	0.372323					0.498896	0.119297					0.449726
											0.705882	0.27091					0.501079	0.175739					0.203193
											0.172023	0.452154					0.289432	0.118503					0.218658
											0.44881	0.548596					0.29371	0.420543					0.452508
											-0.0318943	0.204165					0.218977	0.172033					0.26554
												0.569437					0.372323	0.247011
												0.278783					0.27091	0.111046
												-0.087501					0.452154
																	0.204165
																	0.569437
																	0.278783
																	-0.087501
Supp Fig 6f
For VAL matched cell populations, trial-averaged fluorescence aligned to movment onset for negatively modulated cells
E	EM1				ML	L1				L1	E2				E2	EM2				ML2	L2
-0.0791888	-0.16858	Mann Whitney test			-0.0963033	-0.148765	Mann Whitney test			-0.425102	-0.569665	Mann Whitney test			-0.569665	-0.407291	Mann Whitney test			0.122233	0.0718555	Mann Whitney test
0.0284557	-0.16724	P value	0.025		-0.00519675	0.0848542	P value	0.4621		0.269627	-0.491906	P value	0.3593		-0.491906	-0.499228	P value	0.0954		0.130834	-0.117833	P value	0.5466
-0.240744	0.0772098	Exact or approximate P value?	Exact		-0.056132	0.0893052	Exact or approximate P value?	Exact		0.0848542	-0.561963	Exact or approximate P value?	Exact		-0.507278	-0.521502	Exact or approximate P value?	Exact		0.0299963	-0.203413	Exact or approximate P value?	Exact
-0.330504	-0.32982	P value summary	*		-0.126173	-0.101571	P value summary	ns		0.0893052	-0.16467	P value summary	ns		-0.55737	0.0529393	P value summary	ns		-0.185264	-0.0326501	P value summary	ns
-0.209211	-0.248658	Significantly different (P < 0.05)?	Yes		0.172719	-0.255189	Significantly different (P < 0.05)?	No		-0.101571	-0.0320554	Significantly different (P < 0.05)?	No		0.0131191	-0.21182	Significantly different (P < 0.05)?	No		-0.202145	-0.0915138	Significantly different (P < 0.05)?	No
0.415606	-0.505114	One- or two-tailed P value?	Two-tailed		-0.21602	-0.306118	One- or two-tailed P value?	Two-tailed		-0.255189	-0.0744121	One- or two-tailed P value?	Two-tailed		-0.16467	-0.165253	One- or two-tailed P value?	Two-tailed		0.00625941	-0.225237	One- or two-tailed P value?	Two-tailed
-0.218931	-0.244978	Sum of ranks in column A,B	107 , 124		-0.357244	-0.385191	Sum of ranks in column D,E	389 , 206		0.0542499	-0.224515	Sum of ranks in column G,H	280 , 350		-0.0320554	0.149133	Sum of ranks in column J,K	432 , 603		-0.133107	-0.288379	Sum of ranks in column P,Q	611 , 379
	-0.623847	Mann-Whitney U	19		-0.132131	-0.322786	Mann-Whitney U	115		-0.306118	-0.297489	Mann-Whitney U	119		-0.264663	-0.0528478	Mann-Whitney U	179		-0.205087	-0.42961	Mann-Whitney U	208
	-0.592967				-0.215927	-0.648156				-0.385191	-0.497807				-0.0744121	-0.0582218				-0.16992	-0.0801979
	-0.44685				-0.0866497	-0.408727				-0.648156	-0.534712				-0.482368	-0.144645				-0.0903178	-0.513604
	-0.257921				-0.279305	-0.289218				-0.408727	-0.609519				-0.497807	0.250838				-0.3705	0.0533023
	-0.469986				-0.0759296	-0.340881				-0.289218	-0.246505				-0.534712	-0.194527				-0.353979	-0.161614
	-0.534588				-0.204751	-0.453061				-0.340881	-0.552109				-0.552109	-0.306862				0.14263	-0.334212
	-0.289323				-0.392944					-0.453061	-0.28527				-0.28527	-0.138303				-0.0569225	-0.328511
					-0.369373						-0.31387				-0.31387	-0.139843				-0.392924	-0.41014
					-0.357086						-0.397553				-0.0507838	-0.043828				-0.734045	-0.350666
					-0.38445						-0.0507838				-0.201059	-0.41901				0.00871315	-0.717433
					-0.470425						-0.41303				-0.41303	-0.494675				-0.304148	-0.39334
					-0.406463						-0.148776				-0.148776	-0.227261				-0.230481
					-0.130417						-0.252397				-0.252397	-0.150132				-0.511669
					-0.438865						-0.17792				-0.139088	-0.452542				-0.410024
															-0.17792	-0.098293				-0.253024
																-0.260585				-0.241582
																				-0.518669
																				-0.140913
																				-0.375086

## Sheet: Supp Fig 8
Supp Fig 8b
Proportion of direction tuned cells in Pf and VAL, block averaged using all trials
	Pf					VAL
	C6167	T510	T511	T56	T410	T512	T513	T54	T55	T473
E	0.237452	0.683877	0.5	0.490769	0.707516	0.130209	0.352941	0.576488	0.236364	0.376522
EM	0.246162	0.389286	0.125	0.596491	0.510769	0.173913	0.211538	0.260753	0.385715	0.306708
M	0.310156	0.42402	0.5	0.538462	0.658334	0.212121	0.26	0.195239	0.329086	0.42337
ML	0.130518	0.412699	0.5	0.132075	0.524297	0.090909	0.24	0.135366	0.273148	0.095834
L	0.223886	0.40873	0.444444	0.266667	0.148352	0.197856	0.136905	0.225525	0.256614	0.098233
Two-way RM ANOVA	Matching: Stacked						Šídák's multiple comparisons test	Mean Diff.	95.00% CI of diff.	Below threshold?	Summary	Adjusted P Value
Assume sphericity?	Yes
Alpha	0.05						E
							Pf vs. VAL	0.1894	0.009607 to 0.3692	Yes	*	0.0395
Source of Variation	% of total variation	P value	P value summary	Significant?
day in block x brain area	1.388	0.8745	ns	No			EM
day in block	19.26	0.0077	**	Yes			Pf vs. VAL	0.1058	-0.07399 to 0.2856	No	ns	0.2413
brain area	22.26	0.0181	*	Yes
Subject	20.31	0.0535	ns	No			M
							Pf vs. VAL	0.2022	0.02242 to 0.3820	Yes	*	0.0285
ANOVA table	SS	DF	MS	F (DFn, DFd)	P value
day in block x brain area	0.01925	4	0.004812	F (4, 32) = 0.3020	P=0.8745		ML
day in block	0.267	4	0.06676	F (4, 32) = 4.189	P=0.0077		Pf vs. VAL	0.1729	-0.006944 to 0.3527	No	ns	0.0591
brain area	0.3087	1	0.3087	F (1, 8) = 8.771	P=0.0181
Subject	0.2815	8	0.03519	F (8, 32) = 2.208	P=0.0535		L
Residual	0.51	32	0.01594				Pf vs. VAL	0.1154	-0.06442 to 0.2952	No	ns	0.2021
Supp Fig 8c
Proportion of direction tuned cells in Pf and VAL, block averaged, with variance matched trials
	Pf					VAL
	C6167	T510	T511	T56	T410	T512	T513	T54	T55	T473
E	0.187774	0.532609	0.583333	0.343846	0.624183	0.088542	0.411765	0.507738	0.192641	0.296522
EM	0.245464	0.366667	0.375	0.280702	0.278462	0.173913	0.211538	0.146774	0.159524	0.159756
M	0.218556	0.453431	0.583333	0.461538	0.491667	0.212121	0.2	0.140476	0.316342	0.302174
ML	0.123669	0.440477	0.4	0.301887	0.225064	0.090909	0.12	0.098171	0.273148	0.175
L	0.182105	0.40873	0.666667	0.155556	0.10989	0.089669	0.172619	0.225525	0.214286	0.106029
Two-way RM ANOVA	Matching: Stacked						Šídák's multiple comparisons test	Mean Diff.	95.00% CI of diff.	Below threshold?	Summary	Adjusted P Value
Assume sphericity?	Yes
Alpha	0.05						E
							Pf vs. VAL	0.1549	-0.01163 to 0.3214	No	ns	0.0674
Source of Variation	% of total variation	P value	P value summary	Significant?
day in block x brain area	0.6634	0.9393	ns	No			EM
day in block	16.37	0.0038	**	Yes			Pf vs. VAL	0.139	-0.02758 to 0.3055	No	ns	0.0995
brain area	26.17	0.0287	*	Yes
Subject	29.54	0.0013	**	Yes			M
							Pf vs. VAL	0.2075	0.04094 to 0.3740	Yes	*	0.0159
ANOVA table	SS	DF	MS	F (DFn, DFd)	P value
day in block x brain area	0.007931	4	0.001983	F (4, 32) = 0.1947	P=0.9393		ML
day in block	0.1958	4	0.04894	F (4, 32) = 4.807	P=0.0038		Pf vs. VAL	0.1468	-0.01977 to 0.3133	No	ns	0.0825
brain area	0.3129	1	0.3129	F (1, 8) = 7.088	P=0.0287
Subject	0.3532	8	0.04415	F (8, 32) = 4.336	P=0.0013		L
Residual	0.3258	32	0.01018				Pf vs. VAL	0.143	-0.02358 to 0.3095	No	ns	0.0904
Supp Fig 8d
Relationship between the initial vector variablility and coefficient of ditermination from models using all trials on a given day
	IniVec SD	R2 pred	R2 shuffle	R2 fit
C6167	1.032	0.281	-0.014	0.669				R2 pred	R2 shuffle	R2 fit
T510	1.008	0.159	-0.016	0.325			Best-fit values
T511	0.948	0.273	-0.019	0.401			Slope	0.1917	0.01074	0.2778
T56	1.233	0.158	-0.012	0.423			Y-intercept	-0.05308	-0.02439	0.08073
T410	1.057	0.126	-0.012	0.34			X-intercept	0.277	2.27	-0.2906
T512	0.611	-0.004	-0.013	0.383			1/slope	5.217	93.08	3.6
T513
T54	1.062	0.154	-0.013	0.388			Std. Error
T55	0.887	0.176	-0.01	0.414			Slope	0.0317	0.003398	0.05678
T473	0.882	0.064	-0.007	0.275			Y-intercept	0.02737	0.002934	0.04903
C6167	0.845	0.071	-0.026	0.336
T510	0.714	0.074	-0.008	0.27			95% Confidence Intervals
T511	0.929	0.193	-0.017	0.428			Slope	0.1286 to 0.2547	0.003985 to 0.01750	0.1648 to 0.3907
T56	1.141	0.24	-0.039	0.496			Y-intercept	-0.1075 to 0.001356	-0.03022 to -0.01855	-0.01680 to 0.1782
T410	1.228	0.227	0.002	0.364			X-intercept	-0.01034 to 0.4304	1.700 to 4.727	-1.068 to 0.04352
T512
T513							Goodness of Fit
T54	0.875	0.139	-0.033	0.361			R squared	0.3058	0.1075	0.2238
T55	1.04	0.063	-0.008	0.29			Sy.x	0.07097	0.007608	0.1271
T473	0.954	0.038	-0.014	0.222
C6167	0.83	0.145	-0.01	0.537			Is slope significantly non-zero?
T510	0.841	0.194	-0.014	0.406			F	36.56	9.995	23.93
T511	0.96	0.111	-0.013	0.277			DFn, DFd	1, 83	1, 83	1, 83
T56	0.608	0.209	-0.013	0.482			P value	<0.0001	0.0022	<0.0001
T410	1.122	0.149	-0.01	0.39			Deviation from zero?	Significant	Significant	Significant
T512	0.737	-0.01	-0.019	0.046
T513							Equation	Y = 0.1917*X - 0.05308	Y = 0.01074*X - 0.02439	Y = 0.2778*X + 0.08073
T54	0.891	0.041	-0.013	0.214
T55	1.146	0.137	-0.005	0.323			Data
T473	1.224	0.208	-0.005	0.465			Number of X values	85	85	85
C6167	0.645	0.058	-0.025	0.38			Maximum number of Y replicates	1	1	1
T510	0.772	0.159	-0.019	0.358			Total number of values	85	85	85
T511	0.767	0.02	-0.013	0.199			Number of missing values	0	0	0
T56	1.057	0.127	-0.011	0.39
T410	1.151	0.182	-0.014	0.338
T512
T513
T54	0.822	0.018	-0.015	0.248
T55	0.766	0.077	-0.02	0.287
T473	0.857	0.064	-0.012	0.264
C6167	0.749	0.112	-0.009	0.429
T510	0.808	0.263	-0.016	0.481
T511	0.613	0.022	-0.008	0.124
T56	0.53	0.061	-0.029	0.265
T410	0.62	0.023	-0.009	0.096
T512	0.709	0.005	-0.007	0.126
T513	0.547	0.082	-0.007	0.246
T54	0.706	0.042	-0.022	0.211
T55	0.474	-0.027	-0.026	0.054
T473	0.66	-0.018	-0.021	0.246
C6167	1.303	0.272	-0.016	0.702
T510	0.886	0.184	-0.014	0.399
T511
T56	1.052	0.203	-0.008	0.576
T410	1.049	0.245	-0.01	0.327
T512	0.891	0.029	-0.012	0.127
T513	0.734	0.238	-0.009	0.356
T54	1.223	0.251	-0.008	0.441
T55	1.079	0.105	-0.016	0.24
T473	1.092	0.15	0	0.423
C6167	0.509	0.131	-0.012	0.333
T510	0.95	0.172	-0.021	0.434
T511
T56
T410	1.231	0.118	-0.007	0.288
T512	0.999	0.059	-0.007	0.181
T513	0.586	0.097	-0.008	0.334
T54	0.635	0.198	-0.021	0.509
T55	1.156	0.061	-0.03	0.328
T473	1.147	0.18	-0.025	0.447
C6167	0.522	0.056	-0.012	0.264
T510	0.583	0.055	-0.025	0.186
T511
T56
T410	0.982	0.079	-0.016	0.17
T512	0.685	0.037	-0.011	0.241
T513	1.099	0.207	-0.008	0.601
T54	0.656	0.031	-0.026	0.147
T55	0.692	0.06	-0.023	0.198
T473	1.025	0.241	-0.013	0.482
C6167	0.723	0.023	-0.017	0.155
T510	0.326	0.023	-0.021	0.134
T511
T56
T410	1.124	0.042	-0.006	0.138
T512	0.624	-0.013	-0.024	0.079
T513	0.923	0.002	-0.012	0.225
T54	0.617	0.024	-0.019	0.169
T55	0.747	0.036	-0.025	0.214
T473	0.428	0	-0.023	0.163
C6167	0.503	0.082	-0.019	0.568
T510	0.39	0.191	-0.005	0.246
T511
T56
T410	0.539	0.12	-0.023	0.269
T512	0.233	-0.029	-0.023	0.098
T513	0.628	0.089	-0.013	0.466
T54	0.685	0.025	-0.016	0.27
T55	0.685	0.057	-0.029	0.175
T473	0.435	-0.029	-0.039	0.057
Supp Fig 8e
Averaged coefficients of determination (R2s) of full model (direction, distance, and speed) predictions for Pf, VAL for 5 days of training in each block (averaged over two blocks)
	Pf					VAL
	C6167	T510	T511	T56	T410	T512	T513	T54	T55	T473
E	0.155	0.065	0.155	0.056	0.094	-0.02	0.117	0.1	0.039	0.024
EM	0.061	0.078	0.078	0.123	0.085	0.003	0.041	0.046	0.014	0.035
M	0.076	0.079	0.04	0.101	0.079	-0.02	0	0.004	0.026	0.068
ML	0.038	0.101	-0.01	0.042	0.038	-0.05	0.004	-0.01	0.041	0.019
L	0.091	0.113	0	0.007	-0.06	0.034	0.024	0.014	0.019	0
Two-way RM ANOVA	Matching: Stacked						Šídák's multiple comparisons test	Mean Diff.	95.00% CI of diff.	Below threshold?	Summary	Adjusted P Value
Assume sphericity?	Yes
Alpha	0.05						E
							Pf vs. VAL	0.053	0.002133 to 0.1039	Yes	*	0.0415
Source of Variation	% of total variation	P value	P value summary	Significant?
day in block x brain area	3.331	0.6549	ns	No			EM
day in block	19.64	0.0151	*	Yes			Pf vs. VAL	0.0572	0.006333 to 0.1081	Yes	*	0.0285
brain area	21.66	0.0053	**	Yes
Subject	12.05	0.3811	ns	No			M
							Pf vs. VAL	0.0594	0.008533 to 0.1103	Yes	*	0.0232
ANOVA table	SS	DF	MS	F (DFn, DFd)	P value
day in block x brain area	0.00381	4	0.0009525	F (4, 32) = 0.6150	P=0.6549		ML
day in block	0.02247	4	0.005616	F (4, 32) = 3.626	P=0.0151		Pf vs. VAL	0.041	-0.009867 to 0.09187	No	ns	0.1112
brain area	0.02478	1	0.02478	F (1, 8) = 14.38	P=0.0053
Subject	0.01378	8	0.001723	F (8, 32) = 1.112	P=0.3811		L
Residual	0.04956	32	0.001549				Pf vs. VAL	0.012	-0.03887 to 0.06287	No	ns	0.6361
Supp Fig 8f
Averaged coefficients of determination (R2s) of direction and distance model predictions for Pf, VAL for 5 days of training in each block (averaged over two blocks)
	Pf					VAL
	C6167	T510	T511	T56	T410	T512	T513	T54	T55	T473
E	0.18	0.077	0.231	0.053	0.109	-0.01	0.165	0.135	0.047	0.047
EM	0.074	0.079	0.126	0.129	0.101	0.015	0.076	0.039	0.035	0.061
M	0.108	0.134	0.064	0.132	0.118	-0.01	0.015	0.023	0.037	0.094
ML	0.035	0.133	-0.02	0.061	0.043	-0.02	0.004	0.002	0.046	0.025
L	0.089	0.151	-0.01	0.024	0.009	0.02	0.054	0.018	0.032	0.01
Two-way RM ANOVA	Matching: Stacked						Šídák's multiple comparisons test	Mean Diff.	95.00% CI of diff.	Below threshold?	Summary	Adjusted P Value
Assume sphericity?	Yes
Alpha	0.05						E
							Pf vs. VAL	0.0532	-0.007426 to 0.1138	No	ns	0.0838
Source of Variation	% of total variation	P value	P value summary	Significant?
day in block x brain area	2.532	0.7765	ns	No			EM
day in block	21.14	0.0138	*	Yes			Pf vs. VAL	0.0566	-0.004026 to 0.1172	No	ns	0.0665
brain area	20.14	0.0044	**	Yes
Subject	10.48	0.515	ns	No			M
							Pf vs. VAL	0.0794	0.01877 to 0.1400	Yes	*	0.0116
ANOVA table	SS	DF	MS	F (DFn, DFd)	P value
day in block x brain area	0.004054	4	0.001014	F (4, 32) = 0.4431	P=0.7765		ML
day in block	0.03385	4	0.008462	F (4, 32) = 3.700	P=0.0138		Pf vs. VAL	0.039	-0.02163 to 0.09963	No	ns	0.201
brain area	0.03226	1	0.03226	F (1, 8) = 15.37	P=0.0044
Subject	0.01679	8	0.002099	F (8, 32) = 0.9175	P=0.5150		L
Residual	0.07319	32	0.002287				Pf vs. VAL	0.0258	-0.03483 to 0.08643	No	ns	0.3949
Supp Fig 8g
Averaged coefficients of determination (R2s) of speed and distance model predictions for Pf, VAL for 5 days of training in each block (averaged over two blocks)
	Pf					VAL
	C6167	T510	T511	T56	T410	T512	T513	T54	T55	T473
E	0.092	-0.03	-0.04	0.036	0.012	-0.05	-0.04	-0.02	-0.01	-0.02
EM	0.007	-0.02	-0.01	0.031	0.039	-0.01	-0.02	0	0.008	-0.05
M	0.094	-0.01	-0.01	0.075	0.013	-0.03	-0.02	0	0.005	0.005
ML	0.04	0.076	-0.03	-0.01	0.021	-0.06	-0.01	-0.01	0.036	-0.02
L	0.081	0.016	-0.02	-0.1	-0.08	0.036	-0.07	-0.04	-0.01	-0.02
Two-way RM ANOVA	Matching: Stacked						Šídák's multiple comparisons test	Mean Diff.	95.00% CI of diff.	Below threshold?	Summary	Adjusted P Value
Assume sphericity?	Yes
Alpha	0.05						E
							Pf vs. VAL	0.042	-0.01030 to 0.09430	No	ns	0.1125
Source of Variation	% of total variation	P value	P value summary	Significant?
day in block x brain area	3.386	0.7119	ns	No			EM
day in block	7.023	0.3703	ns	No			Pf vs. VAL	0.0238	-0.02850 to 0.07610	No	ns	0.3633
brain area	11.24	0.1087	ns	No
Subject	27.6	0.0569	ns	No			M
							Pf vs. VAL	0.0404	-0.01190 to 0.09270	No	ns	0.1264
ANOVA table	SS	DF	MS	F (DFn, DFd)	P value
day in block x brain area	0.002894	4	0.0007234	F (4, 32) = 0.5336	P=0.7119		ML
day in block	0.006003	4	0.001501	F (4, 32) = 1.107	P=0.3703		Pf vs. VAL	0.0322	-0.02010 to 0.08450	No	ns	0.2206
brain area	0.009605	1	0.009605	F (1, 8) = 3.257	P=0.1087
Subject	0.02359	8	0.002949	F (8, 32) = 2.175	P=0.0569		L
Residual	0.04338	32	0.001356				Pf vs. VAL	0.0002	-0.05210 to 0.05250	No	ns	0.9939
Supp Fig 8h
Averaged coefficients of determination (R2s) of direction and speed model predictions for Pf, VAL for 5 days of training in each block (averaged over two blocks)
	Pf					VAL
	C6167	T510	T511	T56	T410	T512	T513	T54	T55	T473
E	0.178	0.084	0.197	0.054	0.121	-0.01	0.199	0.137	0.068	0.033
EM	0.125	0.108	0.112	0.155	0.079	0.01	0.042	0.068	0	0.054
M	0.072	0.119	0.057	0.18	0.096	-0.01	-0.01	0	0.059	0.128
ML	0.048	0.126	-0.02	0.047	0.042	-0.03	0	-0.01	0.047	0.029
L	0.135	0.137	-0.04	0.048	0.02	0.022	0.066	0.018	0.007	0
Two-way RM ANOVA	Matching: Stacked						Šídák's multiple comparisons test	Mean Diff.	95.00% CI of diff.	Below threshold?	Summary	Adjusted P Value
Assume sphericity?	Yes
Alpha	0.05						E
							Pf vs. VAL	0.0414	-0.02657 to 0.1094	No	ns	0.2255
Source of Variation	% of total variation	P value	P value summary	Significant?
day in block x brain area	2.117	0.8348	ns	No			EM
day in block	19.53	0.0219	*	Yes			Pf vs. VAL	0.081	0.01303 to 0.1490	Yes	*	0.0207
brain area	19.38	0.0071	**	Yes
Subject	12.02	0.4388	ns	No			M
							Pf vs. VAL	0.0714	0.003429 to 0.1394	Yes	*	0.04
ANOVA table	SS	DF	MS	F (DFn, DFd)	P value
day in block x brain area	0.004059	4	0.001015	F (4, 32) = 0.3605	P=0.8348		ML
day in block	0.03745	4	0.009361	F (4, 32) = 3.326	P=0.0219		Pf vs. VAL	0.0414	-0.02657 to 0.1094	No	ns	0.2255
brain area	0.03716	1	0.03716	F (1, 8) = 12.90	P=0.0071
Subject	0.02305	8	0.002881	F (8, 32) = 1.024	P=0.4388		L
Residual	0.09006	32	0.002814				Pf vs. VAL	0.0374	-0.03057 to 0.1054	No	ns	0.2727
Supp Fig 8h
Averaged coefficients of determination (R2s) of direction and speed model predictions for Pf, VAL for 5 days of training in each block (averaged over two blocks)
	Pf					VAL
	C6167	T510	T511	T56	T410	T512	T513	T54	T55	T473
E	0.009	0.015	0.005	0.136	0.055	-0.0255	0.043	0.006	0.026	0.0015
EM	0.039	-0.0205	-0.062	0.069	0.079	-0.005	-0.035	0.009	0.005	-0.016
M	0.0565	-0.0235	-0.005	0.093	0.004	-0.0205	0.041	-0.033	-0.0345	0.0045
ML	0.02	0.0215	-0.053	-0.038	0.001	-0.041	0.003	-0.1485	0.013	0.0565
L	0.171	0.0305	-0.006		-0.0365	-0.09	0.0255	-0.0835	-0.051	0.0965
Mixed-effects model (REML)	Matching: Stacked
Assume sphericity?	Yes
Alpha	0.05
Fixed effects (type III)	P value	P value summary	Statistically significant (P < 0.05)?	F (DFn, DFd)
day in block	0.4013	ns	No	F (4, 31) = 1.042
brain area	0.159	ns	No	F (1, 8) = 2.412
day in block x brain area	0.8346	ns	No	F (4, 31) = 0.3607
Shuffled data	Pf					VAL
	C6167	T510	T511	T56	T410	T512	T513	T54	T55	T473
E	-0.039	-0.0395	0.006	-0.019	-0.0285	-0.0245	-0.018	-0.0135	-0.02	-0.0155
EM	-0.0405	-0.0345	-0.011	-0.006	-0.009	-0.008	-0.024	-0.021	-0.014	-0.0465
M	-0.0155	-0.0465	-0.016	-0.014	-0.0185	-0.028	-0.014	-0.0545	-0.042	-0.045
ML	-0.0245	-0.019	-0.035	-0.025	-0.025	-0.065	-0.012	-0.033	-0.022	-0.0795
L	-0.03	-0.0225	-0.033		-0.026	-0.108	-0.033	-0.053	-0.039	-0.0425
Mixed-effects model (REML)	Matching: Stacked
Assume sphericity?	Yes
Alpha	0.05
Fixed effects (type III)	P value	P value summary	Statistically significant (P < 0.05)?	F (DFn, DFd)
day in block	0.0678	ns	No	F (4, 31) = 2.439
brain area	0.1046	ns	No	F (1, 8) = 3.350
day in block x brain area	0.2476	ns	No	F (4, 31) = 1.430
Supp Fig 8j
Averaged coefficients of determination (R2s) of direction and speed model predictions for Pf, VAL for 5 days of training in each block (averaged over two blocks)
	Pf					VAL
	C6167	T510	T511	T56	T410	T512	T513	T54	T55	T473
E	0.0495	-0.0125	-0.013	0.0365	-0.0155	-0.028	-0.012	-0.0125	-0.005	0.0125
EM	-0.0445	-0.012	-0.027	0.049	0.043	-0.01	-0.008	-0.0195	0.0115	-0.0185
M	0.084	0.0515	-0.011	-0.003	-0.0295	-0.008	0.009	-0.005	-0.0025	-0.0105
ML	0.0105	0.0255	-0.021	-0.031	-0.004	-0.091	0	-0.0315	0.0255	-0.0135
L	0.088	0.046	-0.011		-0.122	0.018	0.025	-0.0865	-0.024	0.0045
Mixed-effects model (REML)	Matching: Stacked
Assume sphericity?	Yes
Alpha	0.05
Fixed effects (type III)	P value	P value summary	Statistically significant (P < 0.05)?	F (DFn, DFd)
day in block	0.8193	ns	No	F (4, 31) = 0.3827
brain area	0.2674	ns	No	F (1, 8) = 1.421
day in block x brain area	0.9979	ns	No	F (4, 31) = 0.03204
Shuffled data	Pf					VAL
	C6167	T510	T511	T56	T410	T512	T513	T54	T55	T473
E	-0.027	-0.046	-0.021	-0.0045	-0.0225	-0.0205	-0.041	-0.0185	-0.022	-0.014
EM	-0.0305	-0.0395	-0.029	-0.012	-0.0125	-0.015	-0.016	-0.0185	-0.0165	-0.0125
M	-0.0305	-0.0495	-0.003	-0.009	-0.029	-0.014	-0.014	-0.033	-0.0265	-0.0105
ML	-0.0145	-0.069	-0.003	-0.006	-0.009	-0.039	-0.007	-0.0225	-0.006	-0.064
L	-0.054	-0.0285	-0.016		-0.0755	-0.011	-0.0705	-0.042	-0.045	-0.0155
Mixed-effects model (REML)	Matching: Stacked
Assume sphericity?	Yes
Alpha	0.05
Fixed effects (type III)	P value	P value summary	Statistically significant (P < 0.05)?	F (DFn, DFd)
day in block	0.1587	ns	No	F (4, 31) = 1.777
brain area	0.7057	ns	No	F (1, 8) = 0.1532
day in block x brain area	0.8671	ns	No	F (4, 31) = 0.3130

[truncated: 2 more sheets: Supp Fig 10, Supp Fig 11]
